# Supplementary material for: Phosphatidylcholine synthesis and remodeling in brain endothelial cells
Source: J Lipid Res. 2025 Mar 10;66(4):100773. doi: 10.1016/j.jlr.2025.100773 (PMC12002869; doi:10.1016/j.jlr.2025.100773)
Supplement: Supporting information [file mmc1.xlsx]

## Sheet: Fig2+STabS1to4
			pmol per 100K cells
input tracer		labeled metabolite	inc time 10'	10'	10'	20'	20'	20'	30'	30'	30'	60'	60'	60'	2h	2h	2h	4h	4h	4h	8h	8h	8h	24h	24h	24h
			N1	N2	N3	N1	N2	N3	N1	N2	N3	N1	N2	N3	N1	N2	N3	N1	N2	N3	N1	N2	N3	N1	N2	N3
LpPC 16:0		pPC 30:0	0.56347	0.69664	0.744954	1.11326	1.18454	1.59319	2.85023	1.63011	2.22743	3.53678	2.77045	3.23797	2.9847	2.95159	3.75255	3.73585	4.13983	3.7406	2.78151	3.32981	4.08829	2.51763	2.68004	2.32256
		pPC 30:1	0.387145	0.480194	0.725586	0.397969	0.723899	0.778325	0.720891	0.729254	1.03286	0.525913	0.904025	0.768127	0.407533	0.826781	0.680231	0.615672	0.752667	0.866365	0.465724	1.10552	0.673046	0.481582	0.791842	0.556962
		pPC 32:0	5.81745	5.65817	7.25531	13.7778	10.9916	11.2308	22.2373	15.567	18.8539	27.2423	24.7391	32.6984	24.8151	25.1581	29.2615	29.8652	25.9057	30.7334	21.9322	31.0673	24.634	19.9453	20.4957	18.2169
		pPC 32:1	3.01561	4.71918	5.7642	5.16231	6.07005	7.2679	8.87424	9.6257	11.9476	14.4847	19.0386	19.4859	19.876	25.9844	26.1865	34.1683	44.8528	45.4708	69.2971	78.9379	72.8587	45.7456	57.1406	51.3008
		pPC 32:2	0.568016	1.39985	1.76834	0.490239	1.46791	1.38623	1.03792	1.06072	2.02034	0.716452	1.88417	1.87236	0.86722	1.40867	1.75717	1.14803	1.98213	1.81813	1.45013	2.30115	1.65771	1.66783	1.7357	1.54156
		pPC 34:0	0.961396	1.11915	1.24852	0.903691	1.47348	2.16949	1.60461	1.84275	2.19167	2.87917	2.19868	2.0935	2.2344	1.31829	2.68868	1.83103	1.95395	2.76753	0.793707	1.19098	1.5004	0.856616	0.638995	0.936778
		pPC 34:1	7.98813	8.46291	8.54437	13.6591	13.1724	12.8177	21.6073	18.0687	18.7092	37.8092	45.2868	40.1941	66.3796	61.8843	65.407	110.295	124.572	107.534	198.096	208.012	182.773	199.19	238.693	168.328
		pPC 34:2	2.6048	5.37803	5.37651	3.47831	6.20631	5.28104	6.11914	7.92051	5.15695	7.87376	9.68094	9.04992	10.0062	13.6602	10.6061	16.2383	20.1753	17.4559	24.7075	33.7345	28.7041	29.6015	31.0631	25.2629
		pPC 34:3	0	0.873876	0.850831	0.457682	1.13345	0.819244	0.699215	1.29834	1.07304	1.06986	0.867391	1.08289	0.625523	0.693998	1.03934	0.864638	2.13443	1.54911	1.1132	2.15268	1.55765	1.54484	1.63236	0.928953
		pPC 34:4	0.452529	0.861569	0.782952	0	0.672886	0.642179	0.81311	0.627839	0.935677	0	1.15045	0.916607	0.442858	1.02969	0.528713	0.684032	1.22317	1.05196	0.535454	0.663171	0.769566	0	0.622688	0.641824
		pPC 36:0	0	0	0	0	0	0	0	0	0	0	0	0	0.533982	0.491337	0.73075	0.566564	0.957831	0.670892	0	0.408774	0.226345	0	0	0
		pPC 36:1	0.744482	1.3486	0.978874	1.10974	1.59997	0.920523	2.22707	2.28926	2.36768	3.21516	4.42665	4.02534	4.91338	6.28258	6.31914	8.47567	11.1375	9.6146	11.0244	16.0417	12.3026	19.6609	26.533	18.2402
		pPC 36:2	0.655804	1.51489	1.17037	1.10863	1.95616	1.90058	2.39351	2.51782	2.1713	3.59038	4.49965	3.24864	5.15195	7.93442	5.63929	11.5044	13.0865	9.30778	18.759	20.4127	16.2357	30.7939	38.747	22.3168
		pPC 36:3	1.44805	1.88472	2.14807	1.96747	1.78583	1.7621	3.11421	2.97432	3.4944	4.20398	4.61487	5.21963	7.39218	8.29419	7.79498	12.6103	13.564	11.615	16.9742	21.7412	14.9953	14.0661	16.0178	10.8565
		pPC 36:4	6.22957	6.83779	8.38654	7.49794	11.768	10.0305	13.1543	13.8654	16.3572	19.0005	23.6985	24.1338	30.3339	30.596	32.7518	41.1298	48.7216	41.1796	50.6943	59.1203	49.2087	20.8033	31.8408	17.4171
		pPC 36:5	0.9793	2.01462	1.92036	2.14713	2.37771	2.11709	3.72634	3.11809	3.14142	3.75922	3.88365	4.2983	5.39698	4.80992	5.04896	6.38872	7.38949	7.77153	6.3155	7.42742	7.47433	4.29791	5.20462	3.26407
		pPC 36:6	0	0.482848	0.40903	0	0.664338	0.448601	0.611876	0.45408	0.541792	0	0.853291	0.744864	0	0.631935	0.686285	0	1.18405	0.526504	0	0.429484	0.636789	0	0	0.595971
		pPC 38:0	0	0	0	0	0	0.439456	0	0	0.588421	0.83463	0.524906	0.612015	1.3403	0.52844	0.757205	1.13851	1.39216	1.16637	1.19698	0.467136	0.695881	0.725652	0	0
		pPC 38:1	0	0.689209	0.52705	1.19589	0.690413	0.401859	1.21621	0.72512	1.06967	2.1103	1.4541	1.66348	2.20387	3.01311	1.68783	2.46062	3.16407	2.42682	2.2216	1.85483	1.60549	3.3008	3.77681	1.61357
		pPC 38:2	0	0	0	0	0.732486	0	0	0	0	0.638568	0	0	1.04108	0.70694	0	2.06362	2.33932	0	2.04197	1.64681	0	5.64292	4.70634	0.447989
		pPC 38:3	0	0.674215	0.37675	0.652735	0	0.481461	0.876871	0.587687	0.794666	0.653503	0.738031	0.887108	1.10621	1.18483	0.750147	1.72068	2.33684	1.84702	2.3455	2.36949	1.86247	4.04552	4.70185	2.97327
		pPC 38:4	0.996923	1.48264	1.1138	1.33243	0.871956	0.999336	1.72579	2.25087	2.74881	1.92669	2.71409	2.84747	3.58017	3.50953	2.73353	5.70888	6.4272	5.14099	7.73541	8.0232	5.49676	10.6119	11.2625	7.24163
		pPC 38:5	3.5765	2.23564	2.61862	4.06121	2.67915	3.29721	7.76698	5.87423	4.93062	7.74538	7.79484	7.66908	10.1046	9.41503	6.888	14.9859	12.5898	11.7504	20.5222	14.9966	11.8513	12.239	12.0687	7.5738
		pPC 38:6	3.68674	3.85854	4.07892	4.92646	5.57353	6.40856	7.4637	6.69865	7.68576	12.0142	9.05553	10.9881	12.2987	11.3961	11.7978	19.4496	18.5908	14.9128	27.2013	21.8413	18.4095	13.3318	10.2806	6.58508
		pPC 38:7	0	0.658724	0.505992	0	0.535023	0	0	0.952798	0.4515	0	0.759379	0	0	0	0	0	0	0.525613	0	0.635874	0.459178	0.700276	0.624879	0.493062
		pPC 40:0	0	0	0	0	0	0	0	0.617724	0.385224	1.1345	0.533384	0.659443	1.62378	1.38699	0.845015	2.39901	0.805578	0.700482	0.643687	0.514158	0	0	0	0
		pPC 40:1	0	0.524976	0	1.19675	0.817454	0.743885	0	0.660691	0	1.27984	1.28226	1.32332	1.24474	1.82521	1.42008	1.74309	2.36267	2.12383	1.45068	2.7214	2.02429	7.96088	3.99015	3.11756
		pPC 40:2	0	0	0	0	0	0	0	0.558441	0	0.622169	0	0.697969	0.622293	0.651306	0.94559	1.88106	2.36511	1.19399	1.83066	1.07765	1.48812	6.0627	3.40359	2.38949
		pPC 40:3	0	0	0	0	0	0	0	0	0	0	0	0	0	0	0	0.666738	0	0.652417	0	0.491037	0.351825	0.981577	0.907485	0.667638
		pPC 40:4	0	0	0	0.477312	0	0	0	0	0	0	0	0.416106	0	0	0.611008	0.837936	1.05244	0.866443	0.732315	0.924697	1.07982	1.86195	1.19725	1.02435
		pPC 40:5	0	0.368472	0	0	0	0	0	0.487635	0.656501	1.19666	0.625187	0.750321	0.543465	1.06705	0.785973	1.33853	1.23379	1.46882	1.26787	1.37394	1.38564	3.54411	2.61502	1.91831
		pPC 40:6	0	0	0	0	0	0	0.830159	0	1.09774	0.765538	0.808619	0.961492	1.44429	0.827537	1.4834	1.24728	1.05354	1.13771	2.10402	1.77521	1.56517	4.0434	2.54437	2.72492
		pPC 40:7	0	0	0.734839	0	0.524789	0.489882	1.05529	0.921133	0.795989	0.789264	0.842661	0.680532	1.38187	0.926998	0.926886	1.81999	2.04562	1.98034	2.96099	2.00255	1.68397	2.4013	2.3847	1.47029
		pPC 40:8	0	0	0	0	0	0	0	0	0	0.652714	0	0	0	0	0	0	0	0	0	0	0	0	0	0
		pPC 42:1	0	0	0	0	0	0	0	0	0	0	0	0	0.836115	0.479025	0	1.3276	1.07441	0	1.61824	1.52584	0	3.77855	2.78083	0
		pPC 42:2	0	0	0	0	0	0	0	0	0	0	0	0	0.902231	0.549282	0.773903	1.6266	1.27691	1.41367	0.905578	1.51165	1.12479	3.64652	3.58985	1.84448
		pPC 42:3	0	0	0	0	0	0	0	0	0	0	0	0	0	0	0	0	0	0	0	0	0	0.865193	0	0
		pPC 42:4	0	0	0	0	0	0	0	0	0	0	0.541071	0	0	0	0	0	1.0905	0.765511	0.961463	0.976677	0.793738	0.695635	0.863884	0.571168
		pPC 42:5	0	0	0	0	0	0	0	0	0	0	0	0	0	0	0	0.855991	0.644453	0	0	0	0	0.863528	0	0
		pPC 44:4	0	0	0	0	0	0	0	0	0	0	0	0	0.412639	0	0	0.655209	0.637328	0.78658	0	0.466185	0.545644	1.24371	0.49644	0.471609
		pPC 44:5	0	0	0	0	0	0	0	0	0	0	0	0	0	0	0	1.23597	1.23452	0	0	0.737184	0.575608	0.621375	0.65937	0.52699
		pPC 46:6	0	0	0	0	0	0	0	0	0	0	0	0	0	0	0	0	0	0	0	0	0	0.636459	0.54018	0
LpPC 18:2		pPC 30:0	0	0	0	0	0	0	0	0	0	0	0	0	0	0	0	0	0.549983	0	0.915253	0.969265	1.33521	1.10056	1.15262	1.36328
		pPC 30:1	0	0.399581	0.46174	0	0	0.933397	0	0.201114	0.749893	0	0.360092	0.617164	0	0.207335	0.697908	0.611675	0.360064	0.805276	0	0.293714	0.572868	0	0.315313	0
		pPC 32:0	0	0	0	0	0	0	0	0	0.600515	0	0	0.735597	1.20356	0.645498	0.589961	1.33132	1.5227	1.85908	3.18202	3.59178	4.66606	10.7691	10.8197	12.2746
		pPC 32:1	1.40447	1.15039	2.90742	1.75265	0.826537	3.73007	1.54196	0.964843	2.56182	2.03606	1.28859	4.56733	2.83325	1.97409	4.40629	4.52909	3.28393	5.45227	6.08256	5.48415	6.21898	8.30695	9.53635	7.80181
		pPC 32:2	0.943939	1.07636	1.24157	1.12597	0.844243	1.71525	1.63849	0.783551	2.15133	1.54934	1.13096	2.62075	1.23061	1.45493	2.33613	1.79085	1.87098	2.77161	1.20917	1.45431	1.89991	0.961074	1.19834	1.29366
		pPC 34:0	0	0	0.80136	0	0	0.612068	0	0	0.810359	0	0	1.21806	0	0	0	0	0	1.25129	0	0.764632	1.21502	2.61927	1.56393	1.91684
		pPC 34:1	0.519113	1.00253	2.70027	1.32412	0.954248	2.72001	1.25512	0.810962	3.05175	1.51136	1.56935	4.16823	4.11772	3.39959	6.60654	8.83017	7.34411	11.6466	13.8818	12.0604	20.2157	35.2053	26.4034	33.8714
		pPC 34:2	3.43793	2.71894	6.2698	5.8186	4.09301	8.69066	8.72109	7.15252	12.6679	13.9339	12.3999	16.6499	13.7866	13.5554	20.1143	19.2572	17.3822	22.0897	35.2324	22.4492	28.644	43.0152	38.1238	42.8192
		pPC 34:3	1.60816	1.49091	1.95095	2.57564	2.54677	3.13462	5.0801	3.57009	5.02897	7.38814	6.68733	8.51702	9.76604	7.54863	11.0616	8.2434	8.80939	9.69502	8.11627	6.9098	5.60908	4.7575	3.47478	4.2458
		pPC 34:4	0	0.515835	1.09106	0	0	0.836592	0	0	0.860771	0	0	0.885924	0.68535	0	0	1.01919	0	0.753649	0.703167	0.793019	0.844158	0	0	0.567897
		pPC 36:0	0	0	0	0	0	0	0	0	0	0	0	0	0	0	0	0	0	0	0	0	0.422142	0.684965	0	0.43972
		pPC 36:1	0	0.218631	0.552606	0	0.246131	0.618078	0	0.200908	0	0	0.589304	0	0	0.628583	1.25414	2.48498	1.63702	1.70169	2.59658	2.34948	2.59012	6.821	4.97764	7.47597
		pPC 36:2	2.09939	1.16501	3.42588	4.42851	2.95706	4.98658	7.28374	4.57045	8.44794	9.84499	9.30034	11.9823	14.8023	12.2555	16.2839	21.72	19.0284	22.7325	32.4382	29.0911	37.6257	33.2745	28.3626	32.6769
		pPC 36:3	3.41827	2.45127	6.25854	7.59116	4.782	6.54688	13.5742	10.0667	15.199	17.6008	13.8763	20.1899	26.0229	22.7334	26.2329	33.7998	28.4864	32.42	30.6979	25.2492	33.5947	17.0369	17.2456	20.2053
		pPC 36:4	7.89041	7.73042	11.5678	14.077	10.8331	20.2954	16.5593	12.6334	21.3184	29.7749	29.4413	41.1491	46.5337	37.2466	57.8509	55.7544	59.3239	72.4162	63.2317	51.722	75.6409	17.7451	15.2921	28.7107
		pPC 36:5	0	0.56774	1.73639	0.852083	0.524612	1.96317	0	0.630083	1.71673	1.10497	0.932978	2.38901	1.08721	0.71927	1.12247	1.2648	1.71947	2.51354	1.17284	0.901373	2.08675	1.94275	0.991816	1.77195
		pPC 36:6	0	0	0	0	0	0.709035	0	0	0	0	0	0.994984	0.792152	0	0.742815	0	0.972187	1.09847	0	0	0.593269	0	0	1.12874
		pPC 38:0	0	0	0	0	0	0	0	0	0	0	0	0	0	0	0	0	0	0	0	0	0	0.922504	0.812857	0.738922
		pPC 38:1	0	0	0	0.267203	0	0	0	0	0	0.268779	0	0	0.281183	0	0	0.634642	0	0	0.802038	0.951495	0.571234	1.61219	1.32396	1.3193
		pPC 38:2	0	0.215322	0.610728	0	0.244382	0	0	0.605047	0.559823	0.609539	0.634251	0	1.16819	1.24636	0.924341	3.66952	2.27782	2.89516	1.36221	1.82494	1.36387	3.13315	2.30437	2.95086
		pPC 38:3	0.713103	0.685822	0.693149	0.983517	0.565598	0.888622	1.3685	1.77885	1.57607	1.07046	1.69926	2.18981	2.95862	2.4287	2.48645	5.50463	4.8013	5.58221	3.78413	3.1086	4.15557	4.98784	3.71276	3.94924
		pPC 38:4	0.500122	1.01019	1.82933	0.847234	0.627021	0.87108	0	0.539075	1.36732	1.54084	1.27883	2.18097	2.51978	1.57063	2.38325	5.17675	5.58951	4.95418	6.59607	9.16984	7.97277	11.0636	9.4426	11.2965
		pPC 38:5	1.67396	1.83083	1.85623	2.2421	2.24419	2.28184	3.79631	2.79356	2.9048	4.3839	3.64346	4.8691	5.98807	7.02924	5.66975	7.23485	7.07623	7.91998	6.62752	7.29145	9.03393	6.57804	5.73117	7.88527
		pPC 38:6	5.52922	5.87242	7.33006	11.2008	9.55915	11.4683	14.028	13.3586	14.0084	25.0296	25.7425	21.8909	31.9978	27.0703	29.7675	42.6823	35.7386	43.1147	35.3605	32.594	39.2617	10.1445	9.50669	7.65673
		pPC 38:7	0.819494	0.94974	0.900257	2.10236	1.58045	0.904323	2.91412	2.55327	1.9291	4.67101	3.58938	3.2184	5.11046	4.72841	3.94515	3.4849	4.71292	4.23933	3.06523	3.79705	3.75852	0	0.378733	1.4161
		pPC 40:0	0	0	0	0	0	0	0	0	0	0	0	0	0	0	0	0	0	0	0	0	0	0	0	0.830127
		pPC 40:1	0	0	0	0	0	0	0	0	0	0	0	0	0	0	0.564714	0.955835	0	1.04227	0	0.629849	0.528714	2.52749	2.05605	1.72915
		pPC 40:2	0.375877	0	0.736864	0.873903	0.641557	0	1.31063	0	0.992043	1.46125	1.5945	1.51783	2.24515	2.34776	1.73557	5.71627	6.43825	3.43502	3.54357	3.42469	3.39171	5.21454	5.24856	3.9338
		pPC 40:3	0	0	0	0.72131	0	0.743036	0.902776	0.880805	0.861438	2.31526	2.19258	1.53091	2.90615	4.90285	2.85557	9.19316	7.16058	4.64777	2.90309	4.10899	2.40068	5.20028	4.1274	3.10144
		pPC 40:4	0	0	0	0	0	0	0	0	0	0	0	0	0	0	0	1.99175	1.28738	1.73005	2.56083	1.88795	1.34296	2.77386	2.13195	2.73754
		pPC 40:5	0	0	0	0	0	0	0	0	0	0	0.640106	0	1.00344	0.746405	0.936886	1.76243	1.78845	0.980072	2.79956	1.88171	1.7659	2.40443	3.41688	3.24815
		pPC 40:6	0	0	0.558526	0.536317	0	0.573682	0.974754	0.668024	1.05756	1.58282	1.37992	1.58562	2.91031	1.89197	1.98325	2.16898	3.07499	2.42073	3.70739	3.21144	2.12013	3.39067	3.87193	3.81186
		pPC 40:7	0.932504	0	0.929814	2.44017	0.830035	1.06415	2.16826	1.57872	2.41497	3.97922	3.60247	4.30164	7.7113	5.47376	4.7423	5.96654	5.23522	4.30462	3.29283	5.52539	3.43147	3.07793	2.18693	1.8341
		pPC 40:8	2.91741	2.75232	3.07872	4.99392	4.52565	4.24593	6.50029	6.9336	6.45552	9.40639	7.76795	9.37813	10.0318	8.19296	7.96256	12.0587	10.1928	9.25126	9.99883	9.96172	7.32798	1.34375	1.39065	1.24672
		pPC 42:1	0	0	0	0	0	0	0	0	0	0	0	0	0	0	0	0	0	0	0	0	0.522766	2.00843	0.604643	0.65004
		pPC 42:2	0	0	0	0.726232	0	0.973353	0.862974	0	0.913327	1.98699	0	1.68985	2.86092	0	2.11011	7.19068	0	4.7993	4.05053	0.583418	4.06298	5.53758	0	4.61102
		pPC 42:3	0	0.49455	0	1.41029	0.847139	1.053	1.57086	0.948583	1.14385	1.94095	1.29496	2.57347	2.60208	2.38594	2.92614	6.22701	4.808	6.56647	5.0913	4.3524	3.87292	3.9518	3.61502	4.57751
		pPC 42:4	0	0	0	0	0	0	0	0	0	0	0	0	1.6394	0.794333	0	2.34471	1.60424	0.888356	1.45839	1.67015	1.8589	4.68563	2.42998	2.88484
		pPC 42:5	0	0	0	0	0	0	0	0	0	0	0	0	0	0	0	0.903916	0	0.663479	0.72115	0.554849	0.580702	1.84857	0.652158	0.983302
		pPC 42:6	0	0	0	0	0	0	0	0	0	0	0	0	0	0	0	0	0	0	0	0	0	0.904071	1.0203	0.950063
		pPC 42:7	0	0	0	0	0	0	0	0	0	0	0	0	0	0	0	0	0	0	0	0	0.432615	0.790065	0.693739	1.22468
		pPC 42:10	0	0	0	0.938408	0	0	0	0	0	1.24849	0.702676	0	1.86703	0.800853	0.97842	0	0	0	0	0	0	0	0	0
		pPC 44:4	0	0	0	0	0	0	0	0	0	0	0	0	0	0	0	0	0	0.795221	0	0.498485	0.629338	1.75269	0.997288	1.09445
		pPC 44:5	0	0	0	0	0	0	0	0	0	0	0	0	0	0	0	0	0	0	0	0	0	1.01475	1.0155	1.01732
		pPC 46:6	0	0	0	0	0	0	0	0	0	0	0	0	0	0	0	0	0	0	0	0	0	1.50082	0.597381	0
		pPC 44:12	0	0	0	1.42006	0	0	0	0	0	2.64722	0	0	4.41201	0	0	0	0	0	0	0	0	0	0	0
LpPC 20:4		pPC 30:0	0	0	0	0	0	0	0	0	0.482796	0	0	0.41156	0	0	0	0.465076	0	0.757242	0.70293	0.891683	1.32026	2.39273	2.70233	3.71862
		pPC 30:1	0	0.361572	0	0	0	0	0.540525	0.260827	0	0	0	0	0	0	0	0.445953	0.529289	0	0	0.544359	0	0.507389	0.287237	0
		pPC 32:0	0	0	0	0.553158	0	0.369841	0.767746	0	0.608683	1.36822	0.793908	1.34359	1.02847	0.605813	1.11737	3.21254	2.24319	2.81883	5.95623	4.68521	6.96139	19.4509	16.5363	21.4608
		pPC 32:1	0.815837	0.789406	2.20433	1.43535	0.677611	2.56423	1.56457	1.25373	3.83168	2.2692	1.51677	3.72761	2.60282	2.80335	3.99903	4.43698	5.13807	4.97682	6.45073	6.91419	6.82489	12.9191	12.8513	13.2743
		pPC 32:2	0.508493	0.313179	0.979103	0.692437	0.342149	0.525358	0.665356	0.504925	1.6066	0.572803	0.700451	1.03883	0.70307	0	1.47953	0.807371	1.33123	1.13785	0.953014	0.747032	1.25309	1.16836	1.01484	1.45183
		pPC 34:0	0	0	1.05628	0	0	0.49777	0	0	0	0.569244	0	0.88232	0	0	0.931771	0.954219	0.874908	0.859859	1.20641	0.965764	2.23726	3.44292	1.69745	3.43316
		pPC 34:1	0.834478	0.745379	2.03587	1.02356	0.812203	3.09744	1.5549	1.36531	2.56633	3.96402	2.64355	4.21694	4.84996	3.28421	5.58612	9.31193	8.42284	10.5742	21.1571	16.0988	20.8583	55.5548	47.9224	51.9659
		pPC 34:2	1.29778	0.914296	3.34702	1.28903	1.09715	3.86977	2.0294	1.66959	5.46607	1.74489	1.4113	4.80078	1.86494	2.70821	4.47818	3.78938	3.96427	6.725	5.1609	4.51555	6.65286	6.73651	6.65581	8.28792
		pPC 34:3	0	0	0.608496	0.468534	0	0.657847	0	0	1.00689	0	0	0.874662	0.485126	0	0.961725	0	0	0.634345	0.591033	0	0.865813	1.03531	0.740823	0.88061
		pPC 34:4	0	0.551696	0.717987	0.641465	0	0.948905	1.01582	0.743059	1.10183	1.07866	0	1.21891	0.951176	1.03684	1.56712	0.889334	0.944343	0.912102	1.29337	0.845242	2.68615	1.3624	1.04553	2.63034
		pPC 36:0	0	0	0	0	0	0	0	0	0	0	0	0	0	0	0	0	0	0	0	0	0	0.807945	0	0
		pPC 36:1	0	0.172696	0.448008	0	0.16139	0.750345	0	0.20197	0.516193	0.704046	0.510533	0.73581	1.19166	0.607103	1.37741	3.0496	1.40565	3.13145	5.32379	3.51597	4.29611	10.2816	6.08374	8.49397
		pPC 36:2	0.535663	0	1.17552	0.603635	0	0.930668	0.759665	0.620762	1.5033	0.769185	1.31574	2.49742	1.99147	1.76765	3.00461	3.63172	4.48394	4.94845	6.87026	5.38055	7.06136	9.00623	6.98023	12.3395
		pPC 36:3	0.429299	0.386374	1.31973	0	0	1.40348	1.31974	0	1.64668	0.603684	0.670363	1.48304	0.937117	0.68403	1.62652	2.00254	1.93432	2.955	2.88959	1.41311	3.86982	2.83636	1.70427	5.178
		pPC 36:4	3.03814	2.72205	5.05231	4.68072	3.04477	6.61749	6.81194	5.4713	10.3507	8.41713	8.37971	15.5931	9.71775	11.4434	13.4302	15.0721	16.2025	20.753	17.7609	18.6782	25.4362	36.6575	31.1072	46.0205
		pPC 36:5	2.0259	1.45011	2.46541	2.13048	2.23513	3.25264	4.53461	2.63246	6.03462	5.83466	6.06116	7.15128	6.87834	5.66202	6.88074	6.29187	7.16599	7.95761	4.44492	4.60256	6.01695	4.12631	3.67462	4.52582
		pPC 36:6	0	0	0.778179	0	0	0.5752	0	0	0.73972	0	0	1.20822	0.568364	0	0.847263	0	0	0.746168	0	0	0.977357	0	0	0.681255
		pPC 38:0	0	0	0	0	0	0	0	0	0	0	0	0	0	0	0	0	0	0	0	0	0	1.32617	0.928121	0.92615
		pPC 38:1	0	0	0	0.237924	0	0	0	0	0	0.227263	0	0	0.277091	0	0	0.504969	0.652153	0.489112	0.428328	0	0	1.21495	1.7433	2.29329
		pPC 38:2	0	0	0.489736	0	0.160434	0	0	0	0	0	0.200122	0	0	0.333128	0	0	1.06154	0.970046	0.785937	0.610064	0.905383	1.48918	1.0354	1.17255
		pPC 38:3	0	0	0	0	0	0	0	0	0.960086	0	0.412307	0.414678	0	0.634481	0.605482	1.041	1.1356	0.964065	0.965539	0.756143	1.083	1.42851	1.06416	2.29261
		pPC 38:4	2.80462	2.04928	4.25338	5.02928	4.84295	3.98452	9.47257	8.87447	10.1713	11.9551	12.2145	12.6284	19.2454	21.5552	19.9025	32.9721	41.9473	31.7447	48.8275	54.537	50.3662	53.4628	54.6032	47.581
		pPC 38:5	3.36881	2.37068	3.30589	7.16707	4.88503	3.49235	10.8023	0.914386	12.5404	15.1941	14.6985	18.4711	20.0574	19.7718	18.3539	30.0783	33.635	26.5372	27.4468	28.2278	28.6943	24.8236	21.2845	22.0967
		pPC 38:6	1.10279	1.26893	1.85555	1.35051	1.36226	1.81683	3.13145	2.62401	3.44407	3.38706	2.06349	4.27252	4.28673	3.0951	4.31499	4.73239	3.51813	4.70556	4.67415	3.44513	3.83088	2.67268	3.60778	4.02754
		pPC 38:7	0	0	0	0	0	0	0	0	0	0	0	0.3508	0	0	0.726801	0.712747	0	0.968364	0	0	0.595281	0	0.575246	0.858312
		pPC 40:0	0	0	0	0	0	0	0	0	0	0	0	0	0	0	0	0	0	0	0	0	0	2.00842	0.942846	0.823921
		pPC 40:1	0	0	0.448303	0	0	0	0	0	0	0	0	0	0	0	0	0.891115	0.966639	0.644018	0.655548	0.817292	0.738678	1.01431	1.61541	2.25191
		pPC 40:2	0	0	0	0	0	0	0	0	0	0.27841	0	0	0.368009	0	0	0.729561	1.35565	0.579766	1.14975	1.17133	0.940189	1.50971	1.22553	0.546308
		pPC 40:4	0.6161	0	0.431538	0	0	0.468792	0	0	1.20166	0	0	0.631257	0.871281	0.536148	0.81538	1.68306	2.41184	1.56542	4.84684	3.39189	2.66512	11.8249	10.2997	9.725
		pPC 40:5	0	0	0.639515	0	0.601085	0.548965	0	1.03381	0.857347	3.14592	1.38951	2.23783	1.42924	2.58996	2.05763	4.08967	4.92903	4.0235	4.23016	4.48663	4.71614	10.5893	7.59686	7.28051
		pPC 40:6	0	0	0.657499	0	0	0.450169	1.34969	0.913999	1.01123	0.759837	1.23139	1.16149	1.49247	1.96303	2.15898	2.0454	3.32365	2.05159	5.35268	3.08344	2.8488	3.41565	2.4448	2.23446
		pPC 40:7	0.762231	0	0	1.23251	0	0.848369	1.68789	0.708054	2.35606	1.83294	1.33357	1.44333	2.52107	2.0853	3.00002	2.28351	2.88225	3.085	2.65327	2.1967	2.04252	2.05541	1.10786	0.591504
		pPC 40:8	16.7702	13.3586	18.2277	35.4755	23.0515	27.2173	41.7445	35.1525	43.3253	76.591	66.8152	75.5215	85.6257	73.3504	75.6293	80.0346	74.388	70.0025	50.9371	40.2129	35.7593	1.50837	2.10781	0.828381
		pPC 40:9	0	0	0.678807	0.762983	0.552356	0	1.34096	0.982685	1.32791	2.30623	1.56183	1.05827	1.98454	1.23962	1.15838	1.35929	0.766545	0.694719	0	0	0	0	0	0
		pPC 42:1	0	0	0	0	0	0	0	0	0	0	0	0	0	0	0	0	0.651165	0	0	0	0.62485	1.15886	1.22068	0.987728
		pPC 42:2	0	0	0	0	0	0	0	0	0	0	0	0	0	0	0	0	0.632299	0.497803	1.45472	0.46966	0	1.1664	0.951775	0.80158
		pPC 42:4	0	0	0	0	0	0	0.855849	0	0.703876	1.40918	0.685955	0.821744	0.743884	1.45206	1.03929	3.78542	3.31424	1.97434	1.87667	2.31124	1.86053	3.15886	2.16997	2.2583
		pPC 42:5	0	0	0	0	0	0.617084	0.874033	0.684699	1.62032	1.94519	1.43557	1.67843	2.74997	2.32157	3.09876	5.43228	6.46571	3.56336	2.43361	3.12131	2.08295	4.76102	2.82639	3.28466
		pPC 42:6	0	0	0	0	0	0	0	0	0	0	0	0	0	0	0	0	0.701319	0	0	0	0	0.841071	0.513987	0
		pPC 42:7	0	0	0	0	0	0	0	0	0	0	0	0	0	0	0	0	0.840502	1.01537	1.37029	0.521699	0	0.668574	0.718714	0
		pPC 42:8	0	0	0.454286	0	0.808208	0.734311	0	0.886172	0.684909	1.59663	1.2035	2.5978	2.15163	2.37017	2.85539	6.69853	4.84073	5.82729	5.25738	4.06731	3.71398	3.46204	3.09332	2.38892
		pPC 42:9	0	0	0.925152	0.770956	0.736242	0.431004	1.17103	1.12315	1.0949	2.23916	1.11338	0.784463	1.52028	1.11195	1.27353	2.32413	1.04002	0.577616	0	0	0	0	0	0
		pPC 42:10	2.87308	3.25811	3.35485	6.77838	3.79639	4.52441	6.82587	7.3422	7.47623	9.1599	8.78767	9.16254	8.63255	8.27358	8.38392	5.98664	6.24571	5.4349	4.50341	2.75322	2.7982	0	0	0
		pPC 44:4	0	0	0	0	0.50975	0	0.818111	0.600775	1.36258	0.896086	1.28241	0.914557	2.06771	1.34933	1.22579	4.1994	2.44807	3.01243	2.43769	1.72959	1.75517	1.88325	1.49143	1.36157
		pPC 44:5	0	0	0.60388	0	0.627231	0.583237	0.828141	0	0.725546	1.66431	1.34125	1.61648	2.64277	1.73248	2.21203	4.70608	4.21457	2.9028	2.36963	2.21272	2.6915	2.52564	1.55789	2.0487
		pPC 46:6	0	0	0	0	0	0	0	0	0	0	0	0	0	0	0	0	0	1.00238	1.17923	0.919864	0.470784	0	0	0
		pPC 44:7	0	0	0	0	0	0	0	0	0	0	0	0	0	0	0	0	0	0	0.825225	0	0	0	0.467967	0
		pPC 44:8	0	0	0	0	0	0	0	0	0	1.23125	0	0.569718	1.30067	1.31889	1.03162	4.11176	4.12746	2.86925	3.61384	2.13096	1.40546	3.83228	2.7954	3.12587
LpPC 22:6		pPC 30:0	0	0	0	0	0	0.511666	0	0	0.63356	0	0	0	0	0.524845	0.47256	1.04982	1.23237	0.702776	1.26684	1.6284	1.54648	3.4663	3.23642	2.77518
		pPC 30:1	0.548555	0.503848	0.640333	0.725009	0.798411	1.08024	0.453745	0.599168	0.574296	0.287176	0.725467	0.733091	0.516272	0.533801	0.934671	0.270251	0.674854	0.55554	0.326313	0.717268	0.929996	0.353387	0.65024	0.448369
		pPC 32:0	0	0.276706	0.606217	0	0.834889	0.596308	0	0.73454	0.910819	0.770149	0	1.01072	1.58956	1.39734	1.49761	3.61483	3.82086	4.12446	8.91994	9.54989	10.0305	20.7407	21.707	22.5103
		pPC 32:1	1.70939	2.99017	3.17868	2.284	3.6631	4.55673	2.37085	2.86237	1.96461	2.58241	5.30906	3.76827	3.22771	5.22917	4.16912	5.31996	6.9069	6.85988	10.0404	12.707	14.2651	12.555	16.6288	17.7569
		pPC 32:2	0.481541	0.607579	1.28663	0.61401	2.09078	2.05396	1.2338	0.908689	1.31259	0.773315	2.22965	0.989599	1.06453	2.85212	1.36027	1.02421	1.59304	1.98723	0.773041	2.25484	1.88418	0.848054	1.30875	1.22688
		pPC 34:0	0	0	0.259233	0	0	0.865692	0.724428	0	0.530212	0	1.26706	0.593008	1.14933	1.31462	0.672025	0.908445	1.10531	0.845346	1.4844	2.26863	2.24122	3.65726	3.86585	4.35755
		pPC 34:1	1.97815	3.23542	2.64655	2.36718	3.68158	3.2171	2.54699	5.0217	2.34789	3.42613	6.71038	4.30803	4.74959	7.64307	6.51741	11.8181	16.1091	13.9387	31.75	35.8611	30.8102	57.0827	77.1191	62.2357
		pPC 34:2	2.9352	2.64307	4.11534	3.5524	6.20326	4.69872	1.80943	3.79269	2.71706	3.69039	8.86818	4.38992	3.35582	6.26444	5.13522	5.76365	8.60143	5.88992	6.45022	10.9809	8.75164	8.12984	13.1481	9.14005
		pPC 34:3	0.493177	0.712154	0.744934	0.729668	0.72994	1.0027	0.499466	0.532223	0.67522	0.990032	1.55115	0.777359	0.508784	1.14891	0.830467	2.00079	1.26199	0.958931	0.723651	1.06541	1.23342	1.17881	1.21553	0.930668
		pPC 34:4	0	0.579498	0.908649	0	0.786762	0.912941	0.697986	0.538153	0.71182	0	1.80736	0.775737	0	1.18205	0.72183	0	0	0.544681	0	0.637863	0.402684	0	1.04824	0.573093
		pPC 36:0	0	0	0	0	0	0	0	0	0	0	0	0	0	0	0	0	0	0	0	0.311103	0	0.454256	0.544887	0
		pPC 36:1	0	0.518272	0.408212	0.56965	0.795512	0.631865	0.359259	0.648601	0.453592	0.688826	1.20166	0.821231	1.51747	1.95482	1.38548	3.52087	4.01743	3.45991	7.9113	11.6269	7.18416	11.1316	15.5926	12.3091
		pPC 36:2	0.663998	1.6325	0.663874	0.574917	2.25129	1.0342	0	1.83262	0.567738	1.80364	2.86753	2.01176	3.1335	5.18161	3.98271	7.72443	10.1986	7.33767	11.0816	14.6316	9.64535	10.0776	15.5125	9.27687
		pPC 36:3	0	1.20077	1.31683	1.11182	1.39742	1.42712	0.572881	1.23146	0.907611	2.44032	2.36075	1.97022	2.43055	2.7578	1.58673	4.07673	2.95719	2.68996	2.94157	4.62078	3.18366	4.63175	4.93921	3.7696
		pPC 36:4	2.75134	3.17581	3.5102	3.39251	5.31171	4.34252	2.72175	4.05218	3.08031	5.49974	7.43949	4.03989	4.09581	6.31226	3.92856	6.68399	6.20142	5.47695	3.90325	5.48244	4.75884	7.38528	12.0486	9.70234
		pPC 36:5	0.569995	1.25667	1.59756	1.2767	1.84008	1.79269	0.921039	1.27237	1.2849	1.12623	1.75816	0.972074	0.781547	1.1779	1.1913	1.19989	2.39574	1.74205	1.65668	2.38212	2.09833	4.47474	4.19636	3.98515
		pPC 36:6	0.689047	0.426088	0.600808	0	1.12518	0.771678	0.840401	1.19208	0.83509	0	1.41906	1.08518	1.15578	1.35707	1.29494	0.879844	1.42119	1.45968	1.085	1.70167	1.33819	1.23075	1.86174	1.80222
		pPC 38:0	0	0	0	0	0	0	0	0	0	0	0	0	0	0	0	0	0	0	0	0.414068	0	1.34498	1.02865	0.947875
		pPC 38:1	0	0	0	0	0	0	0	0	0	0	0	0	0.686118	0	0.7076	1.13875	2.07475	0.651536	1.46778	1.84913	1.00319	2.66771	2.01396	1.51968
		pPC 38:2	0	0	0	0.621572	0	0	0	0	0.384206	0	1.13209	0.622283	1.10969	1.07595	0.510371	2.08904	2.40265	1.14485	2.06157	1.77909	1.24302	1.86607	1.98334	0.825885
		pPC 38:3	0	0.554946	0	0	0.507737	0.529638	0	0.541535	0	0	0.911516	0.444815	1.09767	0.84214	0.581075	2.29285	1.18955	1.18973	2.38672	2.72925	1.87171	3.45189	3.72559	2.21312
		pPC 38:4	0.679405	0.778022	0	1.33254	2.00448	0	1.46354	1.57309	0	2.21814	2.33562	0	3.2651	3.49338	0.39401	6.90363	6.83357	0.438197	11.4732	11.6676	0.284572	11.0648	12.5745	1.02674
		pPC 38:5	0.854858	1.34724	1.61565	1.79328	1.49904	1.48364	0.858486	2.10684	1.35914	1.5357	2.29224	1.93331	4.1412	2.8551	2.58385	5.24958	5.90926	4.57421	7.09324	10.3067	8.01753	10.2209	12.3014	10.0398
		pPC 38:6	1.80178	2.49135	2.30005	5.80494	5.37334	4.43856	7.57334	8.46915	6.83018	11.8229	10.3284	9.10008	13.6267	14.3394	13.4013	18.5825	14.0594	12.207	20.4106	16.5754	14.2682	46.0389	41.3123	33.0852
		pPC 38:7	2.18291	1.51032	1.95553	3.10394	4.01497	4.0813	8.22322	6.28248	5.56648	10.564	8.6442	8.06475	14.5513	11.1238	9.52203	8.71841	8.53281	6.13464	5.92144	5.22238	3.30995	3.66368	2.5389	2.2688
		pPC 38:8	0	0	0	0	0	0	0	0	0	0	0	0	0	0	0	0	0	0	0.273968	0	0	0.218578	0	0
		pPC 40:0	0	0	0	0	0	0	0	0	0	0	0	0	0	0	0	0	0	0	0.450738	0	0	2.53774	1.49168	1.37035
		pPC 40:1	0	0	0	0	0	0	0	0	0	0	0	0	1.17203	0.689438	0.512648	2.36697	0.748471	0.688035	2.45183	2.10813	0.922926	3.53744	2.37738	3.05216
		pPC 40:2	0	0	0	0	0	0	0	0	0	0.62563	0.635819	0.492485	1.16837	0	0.595183	2.18409	2.78641	1.37392	2.36202	1.68095	1.72088	3.61658	2.07167	2.4251
		pPC 40:3	0	0	0	0	0	0	0	0	0	0	0	0	0	0	0	0.785548	0	0.48795	0.912874	0	0.5331	0.730399	0	0.604386
		pPC 40:4	0	0.411434	0	0	0	0	0	0	0	0	0	0	0.567353	0	0	1.16579	0.938469	0.715823	1.11809	0.661722	0.997612	1.80766	1.47808	1.28554
		pPC 40:5	0	0	0	0	0	0	0	0.903037	0	0.969546	0.677972	0.914435	1.07358	0.888234	0.885313	2.2542	1.53976	1.33313	2.50529	2.33043	1.98247	3.36007	1.87864	1.71346
		pPC 40:6	1.31437	1.37152	2.24246	4.63694	2.30592	3.59389	4.53834	3.45028	5.31577	9.64132	8.58872	7.87553	12.277	8.43005	10.2365	15.6062	15.0751	14.9431	31.589	23.742	24.9996	22.5248	18.9431	18.1406
		pPC 40:7	4.3725	2.23291	3.62385	10.7464	6.59773	6.79007	16.6623	11.9322	15.321	27.2788	24.6934	26.1167	36.5796	29.2731	33.9776	34.4874	30.2265	26.869	39.3403	25.5905	26.3949	9.75017	9.97428	9.09448
		pPC 40:8	0	0.517045	0.715291	1.97707	0.732018	1.16232	2.21793	2.16869	2.21479	4.6361	3.35663	3.41555	5.86155	4.17356	3.99064	5.19353	3.97944	4.39964	3.10615	1.97284	2.79692	1.03559	0.788172	0.658289
		pPC 42:1	0	0	0	0	0	0	0	0	0	0	0	0	0	0.672943	0	0	0.799384	0	0	1.49622	0	0	2.46584	0
		pPC 42:2	0	0	0	0	0	0	0	0	0	0	0	0	0	0.889651	0	1.66614	1.37494	0	3.4514	0.831282	0	3.04935	2.81101	0
		pPC 42:3	0	0	0	0	0	0	0	0	0	0	0	0	0	0	0	1.08331	0	0	0	0	0	0	0.510516	0
		pPC 42:4	0	0	0	0	0	0	0	0	0	0	0	0	0	0	0	1.07081	1.22226	0	1.09318	0.610708	0	0.885676	1.00653	0
		pPC 42:5	0	0	0	0	0	0	0	0	0	0	0	0	0	0.562489	0	2.03463	1.47986	0	0	0.525534	0	1.06511	1.0306	0
		pPC 42:6	0	0	0	0	0	0	0	0	0	0	0	0	0	0	0	0	0.644115	0	0	0.808134	0	1.27511	1.58314	0
		pPC 42:7	0	0	0	0.833241	0	0	0.73171	0	0	1.88788	0	0	1.54789	0	0	3.25531	0	0	2.28662	0	0	2.25271	0	0
		pPC 42:9	0	0	0	0.998458	0	0.755832	1.48085	1.1559	0.355304	1.99751	1.6263	1.47184	2.88773	2.50684	1.53551	1.86621	1.67418	1.37917	1.04896	1.11913	0.305262	0	0	0.383241
		pPC 42:10	5.51421	4.21404	4.36379	10.1184	10.0103	8.93983	14.3418	12.9077	10.6778	22.294	22.5501	18.2938	25.6981	27.3799	23.0767	25.3007	23.6463	18.5137	15.1637	11.364	8.59018	0.66873	0.897231	0
		pPC 42:11	0	0.647591	0.537534	1.09035	0.802348	1.57978	2.21184	2.14863	1.33879	3.57015	2.81633	3.27163	4.77566	3.70746	3.67782	3.42712	4.26542	3.14166	3.314	2.22252	1.76545	0	0	0
		pPC 44:4	0	0	0	0	0	0	0	0	0	0	0	0	0	0	0	1.02006	0	0.598604	0	0	0	0	0	0.562833
		pPC 44:5	0	0	0	0	0	0	0	0	0	0	0	0	0	0	0	1.10757	0	0	0.73146	0	0	0.726873	0	0.988013
		pPC 46:6	0	0	0	0	0	0	0	0	0	0.895796	0	0	0.713458	0	0.710731	0.768225	0	0	1.13508	0	0.596488	1.21633	0	1.46796
		pPC 44:7	0	0	0	0	0	0	0	0	0	0.91324	0	0	0.687859	0	0	1.63353	0	0	0.559703	0	0	1.29016	0	0
		pPC 44:11	0.520651	0	0	0.780239	0	0	1.12057	0.715545	0.832559	1.81537	2.12538	1.63146	1.38715	1.85419	1.36661	1.51274	1.161	0.989897	0	0.431896	0.890175	0.778966	0	0
		pPC 44:12	8.81836	7.5535	9.44467	23.4199	14.9032	18.6756	30.8281	26.5877	24.3637	53.9673	47.6017	46.7792	62.0325	63.1659	57.4296	52.9887	52.3456	46.3592	43.1235	41.0995	41.3241	3.27398	3.44712	2.51535

## Sheet: SFigS4
			pmol per 100K cells
input tracer		unlabeled lipid	inc time 10'	20'	30'	60'	2h	4h	8h	24h
			multiplet	multiplet	multiplet	multiplet	multiplet	multiplet	multiplet	multiplet
LpPC 16:0 and LpPC 20:4		CE 14:0	16.8271	14.4285	13.2589	13.4987	14.5774	14.3841	14.2208	8.51501
		CE 16:0	51.5275	51.2135	43.173	48.6827	45.739	43.0144	48.999	37.8871
		CE 18:0	27.7885	27.9116	26.8635	30.4756	30.3934	27.7956	27.2535	20.6728
		CE 20:0	3.44393	4.29501	3.9772	3.79976	3.86892	4.72792	2.28449	2.924
		CE 16:1	56.6502	77.4386	77.6	83.2493	74.4082	68.5427	68.6788	49.6038
		CE 18:1	438.886	477.835	457.985	426.248	411.074	427.485	354.247	242.397
		CE 20:1	34.1672	54.7647	53.6517	49.1157	52.024	48.3115	25.6032	30.6238
		CE 22:1	11.8173	15.7529	18.3851	20.2587	15.4286	12.8109	9.09326	10.319
		CE 24:1	20.5276	25.617	27.4218	25.7744	42.9915	26.1565	13.6677	17.3056
		CE 16:2	1.13028	1.36917	1.72293	1.96731	1.38161	1.10002	1.90176	1.93121
		CE 18:2	81.7131	92.5577	83.0882	85.7465	92.8514	93.6751	98.3329	92.3527
		CE 20:2	9.91368	15.2747	14.0634	13.6289	14.9644	15.7429	10.0523	14.5381
		CE 22:2	0	3.94061	1.35905	0	3.62603	5.57692	1.9781	3.65844
		CE 24:2	3.31225	5.22385	1.68004	4.54419	4.5273	4.5314	1.81423	2.84204
		CE 18:3	0	0	7.70232	6.04321	5.24799	0	7.65195	0
		CE 20:3	13.801	23.9614	27.1038	23.5359	19.2878	29.0624	26.7331	52.1294
		CE 22:3	2.02668	0	0	0	2.71653	9.64363	5.49311	8.3457
		CE 20:4	63.4082	86.4296	90.4861	93.241	101.699	151.947	186.682	359.781
		CE 22:4	5.29937	0	6.74595	4.22215	4.46705	13.9806	24.6526	138.451
		CE 24:4	5.48913	0	0	0	0	0	0	13.4083
		CE 20:5	10.9284	11.1711	13.2488	9.93597	10.6873	10.8644	15.775	12.771
		CE 22:5	7.66872	11.394	17.8571	8.68277	11.2773	12.4627	9.71017	20.8263
		CE 24:5	0	0	0	1.94758	0	0	0	0.781321
		CE 20:6	0.83365	0	0	0	0	1.49731	0.945858	0.90326
		CE 22:6	28.9249	46.888	43.0711	53.336	59.3621	44.4548	35.7088	62.0689
		TG 44:1 _incl_16:0	0.675688	0.248603	0.245121	0.882537	0.451235	0	0.280169	1.81922
		TG 44:0 _incl_16:0	2.99868	6.094	4.71112	2.97663	3.72667	0.961931	1.01365	6.88365
		TG 46:2 _incl_16:0	0	0.540832	0.223087	0.221362	0.287721	0.186485	0.332289	0.786988
		TG 46:1 _incl_16:0	10.459	8.7984	11.1258	10.0657	8.25364	6.44072	4.81823	13.3005
		TG 46:0 _incl_16:0	35.575	44.6691	38.7904	57.3377	47.3989	40.5646	30.5241	46.3465
		TG 48:3 _incl_16:0	0	0.245154	0	0.272639	0.213731	0.230489	0	0.929386
		TG 48:2 _incl_16:0	7.72782	6.77205	8.34703	8.54151	6.03554	5.06276	4.6562	9.37203
		TG 48:1 _incl_16:0	82.4536	94.8383	99.7291	108.03	100.627	86.915	73.0094	93.7378
		TG 48:0 _incl_16:0	111.031	138.689	136.874	196.946	217.923	287.632	258.529	210.119
		TG 50:5 _incl_16:0	0	0	0	0	0	0.225505	0	0.169667
		TG 50:4 _incl_16:0	0	0	0	0.942685	0.802382	1.74453	1.15383	2.64174
		TG 50:3 _incl_16:0	2.20327	2.7949	2.72732	3.47662	3.3673	2.61084	2.01379	4.26863
		TG 50:2 _incl_16:0	40.4701	62.4414	59.4449	71.4846	62.9858	50.329	38.5476	50.9869
		TG 50:1 _incl_16:0	177.256	193.506	192.43	234.306	209.254	224.752	152.865	209.533
		TG 50:0 _incl_16:0	30.9884	48.5982	49.9786	60.0134	53.7362	62.017	75.5203	68.9699
		TG 52:7 _incl_16:0	0	0	0	0	0	0	0	0.318945
		TG 52:6 _incl_16:0	0.12918	0.203725	0	0.210961	0.324747	0.241752	0.163237	0.354138
		TG 52:5 _incl_16:0	0.425166	0.950301	0.60443	1.84439	2.87831	3.33157	3.28751	4.00664
		TG 52:4 _incl_16:0	1.34805	2.73808	2.60206	7.22056	11.3665	10.0076	10.5932	19.2989
		TG 52:3 _incl_16:0	7.56187	9.8351	8.59448	12.5054	12.6285	11.9165	11.8392	15.2384
		TG 52:2 _incl_16:0	64.3516	78.7661	70.768	83.5356	85.4731	64.8764	50.9198	73.1381
		TG 54:11 _incl_16:0	0.181108	0.193615	0	0	0	0.343982	0.640068	0.367353
		TG 54:7 _incl_16:0	0	0	0	0.258428	0.337217	0.285821	0.416406	0.709124
		TG 54:6 _incl_16:0	1.04018	1.21012	1.74066	2.75154	3.77498	4.69133	4.00483	4.31924
		TG 54:5 _incl_16:0	2.20672	3.33166	3.23551	7.70348	13.9799	14.6672	16.9999	16.9791
		TG 54:4 _incl_16:0	2.09819	3.40694	3.2658	5.91733	9.26636	12.884	14.5383	25.8062
		TG 54:3 _incl_16:0	3.15341	4.48434	3.55991	4.56067	4.82144	4.67976	4.54013	6.33868
		TG 54:2 _incl_16:0	11.4242	13.7786	13.6242	14.4067	9.77266	8.43931	4.99493	6.32668
		TG 56:8 _incl_16:0	0	0	0	0.680179	1.7474	3.61031	4.33463	5.36716
		TG 56:7 _incl_16:0	0.532115	0.767261	0.77703	1.14171	1.80311	1.95817	1.54323	3.45764
		TG 56:6 _incl_16:0	1.35508	2.0467	1.77364	2.62075	3.43581	4.06857	4.12223	6.36536
		TG 56:5 _incl_16:0	1.3898	2.38484	1.95109	4.21956	6.15728	11.1007	12.7968	19.5599
		TG 56:4 _incl_16:0	0.705246	1.05889	0.919517	1.44549	1.61797	2.34469	3.33538	8.18218
		TG 56:3 _incl_16:0	1.00846	1.06341	1.02868	1.0641	0.988324	1.01465	0.603411	0.987458
		TG 56:2 _incl_16:0	5.93637	7.57676	6.64291	7.1157	6.1526	4.7625	1.76636	3.18662
		TG 56:1 _incl_16:0	8.83356	11.3997	9.44876	11.0245	10.0834	8.15933	3.56684	5.61846
		TG 58:10 _incl_16:0	0	0	0	0	0.217365	0.280661	0.249903	0.743184
		TG 58:9 _incl_16:0	0	0	0	0.225064	0.351905	0.716027	0.58907	1.76385
		TG 58:8 _incl_16:0	0	0	0	0.412109	1.149	3.21162	4.50532	9.95652
		TG 58:7 _incl_16:0	0.140676	0	0	0	0.274352	0.465852	0.750773	2.37232
		TG 58:6 _incl_16:0	0	0	0	0	0.306114	0.289113	0.322055	0.988217
		TG 58:5 _incl_16:0	0.142354	0.31343	0	0.360608	0.76019	0.822973	0.920361	2.48611
		TG 58:4 _incl_16:0	0.222227	0.247172	0.294113	0.341561	0.234921	0.273736	0	0.835504
		TG 58:3 _incl_16:0	0.563044	0.678349	0.782824	0.59266	0.616486	0.539686	0.231999	0.709293
		TG 58:2 _incl_16:0	3.74048	4.49712	3.72506	4.44098	4.01023	2.88588	1.50075	1.89365
		TG 58:1 _incl_16:0	3.81405	3.81725	3.72395	4.3431	3.90655	2.86797	1.62016	2.60024
		TG 58:0 _incl_16:0	0.554137	0.555739	0.547654	0.639303	0.45559	0.537883	0.42213	1.0208
		TG 60:10 _incl_16:0	0	0	0	0	0	0.222417	0.309074	0.652854
		TG 60:9 _incl_16:0	0	0	0	0	0.197449	0.37211	0.422979	1.34572
		TG 60:8 _incl_16:0	0	0	0	0	0.267271	0.814503	0	0
		TG 60:7 _incl_16:0	0	0	0	0	0	0	0.178956	0.389322
		TG 60:6 _incl_16:0	0	0	0	0	0	0	0	0.202888
		TG 60:5 _incl_16:0	0	0	0	0	0.303077	0.29995	0.215209	0.466669
		TG 60:4 _incl_16:0	0	0.219425	0	0	0.245306	0.332082	0.236362	0.485774
		TG 60:3 _incl_16:0	0	0.272549	0	0	0.224117	0.200299	0	0
		TG 60:2 _incl_16:0	0.299015	0.496935	0.320822	0.455072	0.42178	0.311397	0.195647	0.267502
		TG 60:1 _incl_16:0	0.185872	0.313103	0.303298	0.299626	0.338375	0.235168	0.197379	0.433323
		TG 62:8 _incl_16:0	0	0	0	0	0	0	0	0.806869
		TG 62:6 _incl_16:0	0	0	0	0	0.238243	0	0	0
		TG 62:5 _incl_16:0	0.142321	0.22598	0	0	0.304083	0.19992	0	0.471408
		TG 50:5_incl_20:4	0	0.41251	0	0.527451	1.44097	2.36621	2.51426	4.70842
		TG 50:4_incl_20:4	0.366351	1.17821	1.07506	3.66845	5.90194	8.24725	10.8187	13.9453
		TG 52:8_incl_20:4	0	0	0	0	0	0	0.20349	0.745263
		TG 52:7_incl_20:4	0	0	0	0	0.176847	0.596866	0.838016	3.15072
		TG 52:6_incl_20:4	0	0.332227	0.324744	1.07281	1.78645	2.57537	2.54443	3.88758
		TG 52:5_incl_20:4	1.72417	4.22887	2.87369	13.7643	25.0434	32.8168	32.6988	49.1555
		TG 52:4_incl_20:4	2.49304	5.86668	4.75165	20.085	31.6497	29.6876	30.8556	54.4813
		TG 54:9_incl_20:4	0	0	0	0	0	0	0	0.524769
		TG 54:8_incl_20:4	0	0	0	0.786478	2.75929	7.12535	8.79869	17.3198
		TG 54:7_incl_20:4	0	0.226503	0	0.476591	0.831321	1.90605	2.34529	5.61375
		TG 54:6_incl_20:4	0.896749	1.5361	1.42587	7.65042	13.8055	18.3063	15.9324	19.3073
		TG 54:5_incl_20:4	3.24828	7.88133	5.69785	27.4297	55.3189	63.3402	76.3321	86.4291
		TG 54:4_incl_20:4	1.71419	2.21667	2.30737	6.06713	9.81852	12.1454	16.4079	26.305
		TG 56:11_incl_20:4	0	0	0	0	0	0.297379	0.464741	2.34262
		TG 56:10_incl_20:4	0	0	0	0	0	0.246773	0.261803	0.987262
		TG 56:9_incl_20:4	0	0.170143	0	0.839457	2.71024	5.79099	7.33998	10.5772
		TG 56:8_incl_20:4	0.351827	1.03527	0.597211	7.88197	20.5156	36.3114	60.5482	76.5549
\		TG 56:7_incl_20:4	0.166754	0.520645	0.335449	2.1713	4.81955	7.61657	8.23717	17.1056
		TG 56:6_incl_20:4	1.40474	3.23884	2.09278	11.6498	21.855	27.094	19.3898	22.4206
		TG 56:5_incl_20:4	1.66849	2.75239	2.06238	7.70595	14.5007	19.5886	17.0382	22.2049
		TG 56:4_incl_20:4	0.348511	0.307137	0.544627	0.765248	0.868472	0.904065	1.21381	2.66403
		TG 58:11_incl_20:4	0	0	0	0	0	0.341938	0.419499	2.09401
		TG 58:10_incl_20:4	0	0.220896	0	0.477062	1.434	2.55023	2.74077	6.31065
		TG 58:9_incl_20:4	0.16566	0.355831	0.473072	2.20399	6.39417	12.7882	17.9726	30.4056
		TG 58:8_incl_20:4	0.243771	0.730941	0.598318	3.76605	10.1531	24.6302	36.7327	71.285
		TG 58:7_incl_20:4	0	0.280853	0.257487	0.844368	1.64207	2.55552	2.65297	3.80937
		TG 58:6_incl_20:4	0.142229	0.377186	0.248713	0.946098	2.03857	2.87915	1.61495	2.19933
		TG 58:5_incl_20:4	0.263374	0.564116	0.588802	0.758999	1.50172	2.14372	1.64022	2.90193
		TG 58:4_incl_20:4	0	0	0	0.466982	0.564237	0.556505	0.497085	1.21786
		TG 60:11_incl_20:4	0	0	0	0.229954	0.92903	1.48918	0.777526	4.58057
		TG 60:10_incl_20:4	0	0	0	0.609277	1.56679	2.76454	3.90283	8.50323
		TG 60:9_incl_20:4	0	0	0	1.02228	2.67788	7.63447	12.657	31.5748
		TG 60:8_incl_20:4	0	0	0	0.44801	1.91433	3.00811	7.44103	32.22
		TG 60:7_incl_20:4	0	0	0	0	0.269257	0.573778	0.589045	0.588847
		TG 60:6_incl_20:4	0.151516	0.328214	0	0.473862	1.16876	1.73956	0.784643	1.39258
		TG 60:5_incl_20:4	0.226907	0.483025	0.379423	0.582205	1.42629	1.9089	1.22816	2.28802
		TG 60:4_incl_20:4	0.144896	0.17888	0	0.337527	0.446479	0.66911	0.57557	0.966355
		TG 62:11_incl_20:4	0	0	0	0	0	0.603099	0.960193	3.09135
		TG 62:10_incl_20:4	0	0	0	0	0	0.366839	0.471322	1.01815
		TG 62:9_incl_20:4	0	0	0	0	0.260412	0.73685	0.888091	2.70278
		TG 62:8_incl_20:4	0	0	0	0	0.23729	0.356502	0.406634	1.97383
		TG 62:7_incl_20:4	0	0	0	0	0.244505	0.383529	0.263395	0
		TG 62:6_incl_20:4	0.151378	0.225588	0	0.405186	1.0795	1.3191	0.674564	0.983416
		TG 62:5_incl_20:4	0.163464	0.298939	0	0.38142	0.761188	0.78521	0.618313	0.769793
		TG 64:11_incl_20:4	0	0	0	0	0	0	0.223992	0.30266
		TG 64:10_incl_20:4	0	0	0	0	0	0	0.197767	0.286839
		TG 64:9_incl_20:4	0	0	0	0	0	0.35395	0.258183	0.610914
		TG 64:8_incl_20:4	0	0	0	0	0	0.209851	0.253705	0.376607
		TG 66:10_incl_20:4	0	0	0	0	0	0	0	0.260051
		TG 66:9_incl_20:4	0	0	0	0	0	0	0	0.439293
		TG 66:8_incl_20:4	0	0	0	0	0	0	0	0.237011
		TG x:y	1363.26	1710.53	1628.52	2085.72	2111.38	2129.71	1836.13	2591.03
		LPC 16:0	31.342	30.8606	36.8135	32.1282	38.0345	39.3311	45.4594	38.1862
		LPC 18:0	20.0802	23.8322	25.8966	24.3862	24.2516	20.3819	15.1835	5.7657
		LPC 20:0	0.958875	1.06236	1.24863	1.17118	1.27115	1.20136	1.11465	0.63927
		LPC 22:0	1.81576	1.6928	1.77634	1.79931	2.08787	2.20226	1.30738	1.15103
		LPC 16:1	7.89284	6.65767	8.0131	6.95646	8.6909	9.32465	11.2903	7.90948
		LPC 18:1	24.542	22.336	24.469	21.9364	25.0976	25.9657	32.5417	26.2532
		LPC 20:1	2.94453	2.91797	3.16308	2.81041	3.37648	3.3574	3.34711	2.56024
		LPC 22:1	0.872441	0.921961	1.03724	0.943109	0.936725	0.967549	0.768139	0.667869
		LPC 16:2	0.22029	0.208166	0.229692	0.279301	0.354063	0.229706	0.406068	0.412306
		LPC 18:2	2.30667	2.1495	2.55918	2.20342	3.02899	3.26143	4.30345	3.95628
		LPC 20:2	0.833709	0.703121	0.88416	0.721739	0.978822	1.00042	1.44088	1.17285
		LPC 22:2	0.246614	0.263964	0.256257	0.251896	0.280502	0.275084	0.379497	0.373968
		LPC 18:3	0.192503	0.165896	0.154009	0.131433	0.197358	0.178624	0.26854	0.273576
		LPC 20:3	1.67382	0.963389	2.44544	1.39656	1.7618	1.76108	5.37388	4.51192
		LPC 22:3	0.471808	0.397349	0.491246	0.436625	0.57892	0.612344	1.04966	1.02176
		LPC 20:4	5.92025	4.90858	6.01463	5.73785	9.10752	14.5204	37.7059	56.2981
		LPC 22:4	1.80459	1.41608	1.69666	1.49296	2.13592	2.69487	6.37896	8.61978
		LPC 20:5	0.546646	0.456769	0.564286	0.462789	0.783327	1.08849	2.02055	1.7625
		LPC 22:5	4.25152	3.32816	4.28921	3.24296	5.16961	5.59046	12.6123	10.7027
		LPC 20:6	0.165351	0.143123	0.187259	0.159801	0.185908	0.143406	0.236717	0.169939
		LPC 22:6	4.32669	3.19493	4.36262	3.31151	5.13635	5.85748	13.7628	10.8987
		LPE 16:0	15.7568	17.8036	19.6277	10.8155	15.8044	15.0826	13.6234	11.4322
		LPE 18:0	3.02764	3.86808	3.83448	4.35085	3.40837	4.45013	3.9717	4.70725
		LPE 18:1	168.974	139.772	157.573	137.989	179.871	185.743	169.804	145.27
		LPE 20:1	26.4304	21.6779	21.2712	20.4335	19.4319	21.7038	25.8025	26.2311
		LPE 18:2	45.5708	38.7934	44.1547	38.0418	46.1088	47.0045	41.7112	31.9214
		LPE 20:2	7.90136	6.73159	7.33944	6.01333	7.69924	8.14329	11.8192	7.92756
		LPE 22:3	5.89198	4.85769	5.80608	4.83452	6.39246	6.08063	10.9599	11.2205
		LPE 20:4	113.204	101.639	116.801	97.6584	132.614	150.932	230.235	333.559
		LPE 22:4	42.1401	34.435	41.024	29.8597	36.9572	53.3762	77.3151	134.117
		LPE 20:5	19.6116	15.5325	18.4297	15.3762	19.1976	21.5853	12.8893	16.4998
		LPE 24:5	1.99819	1.62522	1.86585	1.36253	2.08744	1.91929	3.32078	3.089
		LPE 22:6	125.595	79.8349	95.0206	77.7315	90.7091	94.056	103.122	132.611
		LPE 24:7	0.540832	0.444958	0.646467	0.712364	0.574695	0.78946	1.09263	2.76293
		PC 30:0	157.528	138.075	141.214	115.597	92.3204	86.3514	70.4631	79.683
		PC 32:0	237.241	168.714	179.163	167.133	154.63	145.55	209.513	403
		PC 34:0	14.6655	0	15.0207	12.1827	12.9505	13.1448	18.4321	28.6551
		PC 36:0	1.60896	1.83496	1.43642	1.17387	1.25777	0.981662	1.14469	1.73866
		PC 38:0	2.65476	2.26991	1.96336	1.38435	1.45841	1.70872	1.11201	2.99114
		PC 40:0	1.18594	1.18901	1.69733	1.18927	1.29243	1.2056	1.00057	3.1189
		PC 30:1	36.4803	31.8076	31.3308	22.8968	23.865	16.5804	10.7014	9.25622
		PC 32:1	638.59	540.504	525.286	410.092	443.414	295.104	292.732	370.143
		PC 34:1	1097.84	1036.29	731.153	654.557	717.823	691.1	689.373	689.641
		PC 36:1	175.934	145.336	139.486	115.192	121.656	101.457	68.4727	94.9353
		PC 38:1	23.3992	19.6288	19.5756	15.9634	16.0608	12.6108	6.92665	9.6158
		PC 40:1	24.724	19.9823	20.5212	16.8864	16.4999	15.4098	5.85929	9.69055
		PC 42:1	24.9665	22.3407	17.6391	14.447	15.9006	8.22825	2.91662	5.19163
		PC 32:2	60.3615	58.4029	57.1678	47.438	40.548	31.0497	26.7826	22.9521
		PC 34:2	337.867	321.756	343.432	267.377	284.897	207.628	196.922	179.689
		PC 36:2	504.516	429.444	521.972	353.969	361.035	352.556	206.407	176.465
		PC 38:2	63.7045	53.1914	54.3668	39.7957	38.9997	33.053	18.1577	19.3693
		PC 40:2	36.5622	32.6456	28.321	22.4715	25.52	19.6368	8.42307	10.8322
		PC 42:2	26.6249	24.309	21.2141	15.9495	16.7575	13.3769	4.05636	5.57864
		PC 32:3	64.6099	62.2906	87.1094	72.8527	57.3692	52.0682	23.2453	34.8803
		PC 34:3	103.866	104.266	136.009	114.035	95.6611	107.478	83.9695	133.293
		PC 36:3	92.8074	82.5069	81.7849	68.0365	73.5039	64.2497	54.6448	74.2304
		PC 38:3	26.8082	26.1627	23.9275	20.7827	20.5477	18.3676	14.039	19.3485
		PC 40:3	10.3442	9.79298	7.74866	6.41002	7.07575	6.33387	2.63076	3.31022
		PC 42:3	6.92689	6.26848	5.52625	4.06589	4.33113	3.68896	1.38148	2.58587
		PC 34:4	252.351	261.66	298.03	237.938	233.515	216.596	98.223	143.433
		PC 36:4	521.968	443.109	549.815	511.595	314.084	506.673	356.531	486.723
		PC 38:4	91.1593	90.5121	104.532	93.5026	92.041	106.994	105.18	247.937
		PC 40:4	13.3571	10.9273	14.3468	10.8446	9.84787	9.90708	0	0
		PC 42:4	14.6992	14.8411	16.3986	13.9473	13.3726	13.2933	3.10572	9.11895
		PC 36:5	157.872	156.423	187.594	150.063	139.032	120.223	65.3005	95.8386
		PC 38:5	248.315	243.796	311.737	244.321	226.222	255.518	158.789	267.27
		PC 40:5	31.5998	31.9927	35.3138	30.4028	33.2095	30.5306	24.0928	50.7318
		PC 42:5	14.8842	19.3554	17.671	13.6561	16.4263	14.3388	5.12492	11.9967
		PC 36:6	8.26474	8.88409	11.287	8.84363	9.00032	7.90142	4.26776	6.34006
		PC 38:6	53.1897	48.3643	61.5357	54.6936	41.4371	47.8466	36.3896	71.8472
		PC 40:6	17.9493	26.2328	37.8541	16.6461	22.2532	15.8523	0	0
		PC 42:6	3.94456	4.84192	5.74497	4.47818	4.5925	4.23433	1.96439	5.05443
		PC 36:7	1.15836	1.54571	2.15322	2.36083	2.4105	3.29979	2.29788	3.61316
		PC 38:7	21.1692	27.3058	37.3336	42.7886	51.6759	73.078	49.8906	103.836
		PC 40:7	27.6714	25.5519	29.6458	27.6343	30.5302	39.5874	33.9577	73.5662
		PC 42:7	4.09207	4.08827	4.6872	3.85271	4.37472	5.22664	4.11722	22.2234
		PC 38:8	4.82871	5.36617	7.76655	8.36869	8.86584	11.5778	7.751	13.995
		PC 40:8	17.1895	20.5018	27.3421	28.5269	37.9483	49.1897	34.0053	59.2164
		PC 42:8	5.63567	5.80124	7.54205	6.74453	8.73461	14.2827	10.341	31.1537
		PC 38:9	0.711897	0.534944	0.775598	0.815008	0.638018	0.634459	0.454218	0.660709
		PC 40:9	9.48743	7.64419	12.3532	10.6301	11.0275	10.4128	7.8832	13.2978
		PC 42:9	5.8064	5.92588	7.3274	6.80759	6.81927	8.65677	6.31455	11.9743
		PC 40:10	0.840772	0.82687	1.08735	0.953641	1.03348	1.08518	0.482762	1.09282
		PC 42:10	3.68154	4.03355	5.07954	4.35281	4.68233	5.51047	2.589	5.35574
		PC 42:11	0.380423	0.615689	1.08671	2.50673	3.12227	4.47839	2.7315	2.70368
		PE 34:0	2.83259	4.31199	3.10968	2.14205	2.73276	2.58018	2.18118	2.75494
		PE 38:0	0	0	0	0	0	0	0	0.102356
		PE 40:0	0	0.0862933	0	0	0.0717117	0.084444	0	0
		PE 34:1	118.281	142.886	144.426	132.207	96.0794	117.528	88.8141	91.8852
		PE 36:1	59.9448	90.1182	82.9545	60.4446	71.0342	72.2081	50.4363	61.4443
		PE 38:1	5.5719	7.12495	7.40517	4.99083	4.65124	5.98361	4.24444	5.15195
		PE 40:1	8.92338	10.9448	8.90931	7.77073	6.72925	8.26872	6.2348	6.90129
		PE 34:2	56.3786	68.5724	68.6293	59.619	52.2781	52.4391	40.153	25.7962
		PE 36:2	151.323	164.373	164.206	144.578	122.928	124.216	88.0377	64.9215
		PE 38:2	15.2736	15.5423	14.7749	14.2806	13.2383	13.8931	8.28652	7.2528
		PE 40:2	12.3611	13.5476	12.2627	12.004	9.24016	11.3921	5.34656	6.22796
		PE 34:3	2.90924	3.41207	3.24271	3.59828	2.88319	2.57421	1.72633	2.04422
		PE 36:3	28.9638	31.8971	30.247	26.0503	23.3184	20.3118	20.6042	12.8169
		PE 38:3	23.316	24.3831	21.4874	20.7443	17.4723	20.4819	19.8902	26.3358
		PE 40:3	4.92213	4.5856	4.35471	3.7537	3.32749	4.65836	3.84263	4.10757
		PE 34:4	1.42508	1.8676	1.66967	1.88678	1.25635	1.33477	0.647807	0.643445
		PE 36:4	26.3881	32.18	30.4245	27.7879	24.7797	28.8713	37.5001	43.3376
		PE 38:4	106.237	139.124	129.598	116.422	98.7912	120.039	143.952	244.64
		PE 40:4	19.5837	20.3791	20.3188	19.1007	17.3242	20.0454	26.7996	66.024
		PE 36:5	2.89351	3.94725	4.48152	2.88011	3.06319	3.53544	3.09021	3.01061
		PE 38:5	44.4439	49.1723	55.7178	51.0035	42.5276	48.8501	52.1883	64.3679
		PE 40:5	40.2793	40.9606	41.5198	33.6044	35.3855	39.4646	49.2421	61.6144
		PE 36:6	0.465334	0.235099	0.295859	0.313182	0.184319	0.199051	0.267749	0.119377
		PE 38:6	20.6647	20.9272	22.5788	23.0285	17.8551	25.1272	25.9769	31.9571
		PE 40:6	42.4789	49.7835	47.5833	41.6668	37.924	42.0838	49.1972	60.8211
		PE 38:7	1.78645	1.75787	3.516	2.57076	2.24133	2.57111	2.04847	3.63067
		PE 40:7	23.0085	23.9427	22.5816	18.8728	16.6173	23.7522	17.2374	24.1606
		PE 40:8	4.34951	3.67913	5.47443	5.10985	4.47732	4.45881	2.45417	3.65159
		PE 40:9	0.943786	1.22578	2.2735	2.69893	0	1.93481	2.03385	2.03155
		PS 30:0	0	0	1.2277	1.99992	0	0	0	0
		PS 32:0	1.14385	2.57225	1.67633	2.92976	0.859837	1.348	3.82748	7.16754
		PS 34:0	0	0.78989	1.7499	3.02511	0.934241	2.0604	1.74038	9.07276
		PS 32:1	91.6467	33.1059	66.5752	99.6687	19.2673	42.4965	41.5663	38.5486
		PS 34:1	272.671	217.617	294.802	464.281	249.213	300.27	207.102	216.83
		PS 36:1	540.885	453.222	530.533	702.838	352.892	520.495	399.241	457.916
		PS 38:1	45.0405	26.9359	38.5664	49.0168	23.3594	28.6047	21.7776	24.6455
		PS 40:1	51.1361	43.4153	54.044	71.0869	34.2213	47.6899	31.8505	34.5462
		PS 42:1	23.6094	18.5859	23.1221	27.8712	15.7568	18.5023	14.0859	16.7949
		PS 34:2	30.553	26.4165	61.3553	24.1007	0	23.3227	0	23.9753
		PS 36:2	222.3	185.305	240.378	394.791	221.087	215.917	172.636	139.743
		PS 38:2	52.2768	39.0729	50.9031	58.479	37.2749	30.7848	26.2317	26.8001
		PS 40:2	41.6465	33.9143	45.3324	65.474	33.5615	40.1851	23.6072	28.4995
		PS 42:2	37.2466	27.4064	35.4948	38.5278	22.3262	20.1874	11.6919	16.922
		PS 44:2	0	0	0	0	0	1.31564	0	0
		PS 32:3	6.17908	2.31732	2.02797	9.29987	4.8746	4.27783	2.00365	1.29443
		PS 34:3	0	0	0	0	0	9.01223	0	5.26368
		PS 36:3	0	12.6105	33.1219	16.4709	9.43813	8.76389	8.10452	24.7749
		PS 38:3	77.6195	70.0632	83.48	116.829	50.3375	76.5243	75.7845	121.598
		PS 40:3	19.4848	15.3267	18.6541	21.145	12.3144	13.1397	14.5416	14.8029
		PS 42:3	10.3719	8.55696	9.51544	14.9328	7.7445	7.95262	3.34213	6.06967
		PS 44:3	2.13718	1.57739	1.55702	2.16159	0.987924	0	0	0
		PS 32:4	0	0	0	0	0	1.43713	0	0
		PS 34:4	24.4766	16.3599	27.2125	44.4662	19.327	23.0284	11.9146	4.84777
		PS 36:4	26.8381	45.1134	39.8377	65.6912	38.8947	53.345	26.603	0
		PS 38:4	81.6477	70.7029	80.9109	102.559	70.1319	97.4497	102.364	254.443
		PS 40:4	90.4209	71.3655	81.1235	123.414	70.5689	91.8498	81.9165	218.561
		PS 42:4	9.57792	7.78603	8.63661	11.9769	5.92825	8.11431	3.90139	10.386
		PS 44:4	4.94563	2.18015	4.36046	4.30329	2.84376	3.16845	1.74452	1.56449
		PS 36:5	26.2701	5.87181	9.30342	53.6217	8.53415	0	8.27713	0
		PS 38:5	29.4709	28.9387	32.9117	35.1203	34.4579	31.0198	39.9421	46.9147
		PS 40:5	147.434	107.697	156.718	174.847	101.141	119.572	132.89	0
		PS 42:5	8.50378	6.73502	9.53262	11.1182	7.14124	9.99573	8.51434	16.2397
		PS 44:5	5.75188	5.00292	5.44807	8.54616	4.88955	5.60822	2.2522	3.92595
		PS 46:5	1.88371	1.324	1.45546	1.73279	0	1.30057	0	1.34425
		PS 38:6	27.8558	21.3837	27.3518	10.031	5.62566	8.33276	17.7417	19.485
		PS 40:6	141.152	121.491	156.141	200.333	113.539	121.344	103.613	177.045
		PS 42:6	6.98634	5.85789	6.49113	6.2072	5.26067	5.57783	3.52525	5.52922
		PS 44:6	8.80974	7.26136	8.90871	9.8758	5.62556	5.71567	2.65962	4.08302
		PS 46:6	4.32465	2.85325	4.26071	6.34003	2.33302	1.63531	1.56645	3.66608
		PS 38:7	1.56779	3.1949	5.4669	5.91024	10.7089	14.1571	9.84833	19.6899
		PS 40:7	12.3924	12.2312	20.8604	11.3222	11.7615	10.4988	8.66576	17.8402
		PS 42:7	3.59335	2.69624	4.45019	6.47811	2.91245	3.82058	3.2627	8.91834
		PS 46:7	2.93132	3.03993	3.10894	4.46644	1.82824	2.00559	0	0
		PS 38:8	0	0	0	0	0	0	1.66863	2.15457
		PS 40:8	4.35444	3.44769	3.95454	7.79944	7.14249	11.0993	6.72725	9.03585
		PS 42:8	5.78353	3.994	6.40289	8.13397	4.41709	6.66261	3.47494	8.05775
		PS 40:9	2.48644	2.23247	3.33151	4.60814	3.50828	0	0	3.1224
		PS 42:9	6.86313	6.63434	11.5836	12.6515	6.6617	9.21002	3.29957	6.15169
		PA 32:1	6.99584	1.88135	6.30955	9.3631	0	0	6.34216	5.52286
		PA 34:1	23.5184	24.8007	31.0044	27.2112	21.1563	29.2602	31.4187	37.6585
		PA 36:1	13.5067	18.3673	15.8212	12.828	14.0926	14.6498	17.4914	18.6288
		PA 38:1	1.42189	0.555957	1.57529	0.462134	1.46755	0.562454	1.25472	2.07022
		PA 34:2	7.661	8.31745	11.1048	9.01746	8.66858	10.6735	4.88176	7.71645
		PA 36:2	14.663	18.1439	26.7241	24.7742	17.6516	15.3356	10.5811	14.1917
		PA 38:2	0	0	1.97152	0	4.54239	3.89997	1.3576	0
		PA 36:3	3.26898	3.79322	3.64707	2.78269	4.68353	2.79749	2.66272	4.60644
		PA 38:3	2.68602	0.849374	5.04902	3.39296	2.85407	4.75101	4.9891	5.3426
		PA 38:4	5.55639	9.78213	7.48175	6.83182	5.96655	9.29154	14.9044	27.0208
		DG 28:0	0.960111	1.11127	1.20443	0.640472	0.592691	0.845506	1.1167	1.41985
		DG 30:0	3.40572	3.56003	3.668	3.02486	2.07287	2.04989	1.96169	2.10605
		DG 32:0	18.9719	22.6618	25.0466	24.3737	16.874	16.9953	19.1877	14.6142
		DG 34:0	4.64238	5.11569	5.26883	5.50204	4.25688	4.14683	5.77834	5.50216
		DG 36:0	0.754104	0.67864	0.865907	0.785832	0	0.596088	1.10596	1.2713
		DG 38:0	0.565296	0.432084	0	0.578655	0	0	0	0.544376
		DG 40:0	0.435234	0.859456	0.890347	0.986802	0	0	0	0.810957
		DG 30:1	0.963592	0.823614	0.888271	0.901655	0.833188	0.572734	0.588443	0.99539
		DG 32:1	11.0298	11.9172	13.6681	12.7124	9.95458	9.47673	5.21828	6.53067
		DG 34:1	29.4214	36.2253	38.6539	37.6746	31.3042	30.7503	20.2072	24.5017
		DG 36:1	5.70851	11.6336	11.4973	12.5211	10.4364	9.20614	5.53278	5.35609
		DG 38:1	1.8366	1.67915	1.52631	1.1276	1.25541	1.47528	0	0
		DG 40:1	1.6572	2.09882	2.46619	2.3982	1.85005	1.69877	0.499839	1.22614
		DG 42:1	0.302349	1.89272	0.649257	1.8698	0	0.521714	0	1.38607
		DG 32:2	2.47276	2.49585	2.68976	3.24224	2.33598	2.40846	1.72303	2.58938
		DG 34:2	13.0219	15.5932	15.3954	17.2286	14.3214	13.6411	9.16902	10.6922
		DG 36:2	14.6003	19.0737	19.7969	20.3708	17.7448	13.8737	8.02001	8.44426
		DG 38:2	2.47041	3.13332	3.36022	2.97061	3.70293	2.5312	1.10333	1.13983
		DG 40:2	1.76508	2.30307	2.11394	2.01816	1.62931	1.33303	0.426409	0.947069
		DG 42:2	0.613693	0.681995	1.56594	0.846009	0	0.452828	0	0
		DG 34:3	2.69126	2.60684	3.27397	3.94864	3.79658	3.1603	2.00162	2.8735
		DG 36:3	4.29096	4.81464	4.64628	6.07313	4.85432	4.81138	5.42273	5.57269
		DG 38:3	1.98744	0	0	0	0	0	0	1.29316
		DG 40:3	0	0	0	0	0	0	0.300958	0
		DG 36:4	0.930418	1.05256	1.09483	1.40308	1.38634	1.6946	2.07086	2.459
		DG 38:4	0.610682	0.769097	1.3274	1.735	2.82711	2.17117	1.47367	2.34756
		DG 40:4	0	0	0	0	0	0.77704	0.709495	1.9849
		DG 38:5	0.776402	0.612185	1.07309	1.02793	1.31805	1.60782	2.05896	2.03953
		DG 40:5	0.349862	0	0	0	0.872297	1.02724	1.24856	1.99175
		DG 42:5	0	0	0	0	0	0	0.401529	0.399058
		DG 40:6	0	0.446169	0	0	0	0	0.397569	0.671045
		Cer d18:1/12:0	0.282517	0.298193	0.348146	0.291525	0.320233	0.345931	0.29196	0.1972
		Cer d18:1/14:0	0.11389	0.128649	0.150576	0.158004	0.155507	0.166206	0.260008	0.132376
		Cer d18:1/16:0	0.0774697	0.12365	0	0	0.0873889	0.0926749	0.159453	0.102042
		Cer d18:1/18:0	1.71779	1.66799	1.65012	1.8	2.10666	2.22363	4.40268	2.30127
		Cer d18:1/20:0	0.743164	0.695114	0.733059	0.784231	1.01843	0.868987	1.91697	1.06977
		Cer d18:1/22:0	4.27634	4.18629	4.68216	4.84413	5.82867	6.32719	10.4195	6.18012
		Cer d18:1/24:0	0	0	0	0	0	0	0.0978305	0
		Cer d18:1/26:0	0.12807	0	0	0.136369	0.0977432	0.106123	0.182086	0.195131
		Cer d18:1/16:1	0.650321	0.764855	1.126	0.771512	0.894307	0.927564	0.969643	1.09033
		Cer d18:1/18:1	0.538577	0.609178	0.614218	0.644411	0.653954	0.770034	0.674997	0.778462
		Cer d18:1/20:1	0.100866	0.116922	0	0	0.146189	0.125403	0.153961	0.121981
		Cer d18:1/22:1	0.783471	0.929714	0.96322	0.981073	0.922834	1.14432	1.55695	1.12784
		Cer d18:1/24:1	0	0	0	0	0	0	0.22782	0
		Cer d18:1/26:1	0.273076	0.26242	0.425962	0.28861	0.367765	0.409104	0.467322	0.451986
		Cer d18:1/14:2	0.164587	0.183207	0.213151	0.252149	0.238101	0.292404	0.412148	0.227112
		Cer d18:1/16:2	0.0900242	0	0.126329	0.122855	0.124555	0.165482	0.100444	0.089803
		Cer d18:1/18:2	0.159528	0.229853	0.251088	0.282204	0.285486	0.294156	0.348158	0.369105
		Cer d18:1/20:2	0.155646	0.26332	0.271078	0.280892	0.319535	0.406324	0.470351	0.460425
		Cer d18:1/22:2	2.31873	3.28859	3.88342	3.42482	4.20075	4.21352	5.61214	5.49491
		Cer d18:1/24:2	1.99233	2.44789	2.31442	2.21852	2.65885	2.89253	3.46919	2.72805
		Cer d18:1/26:2	0.129264	0.197404	0.205298	0.218206	0.187094	0.276066	0.200255	0.294258
		Cer d18:1/16:3	0.0613145	0.0938322	0.148875	0.11015	0.109628	0.130633	0.115188	0.103524
		Cer d18:1/22:3	1.20047	1.77703	2.07358	2.19397	2.42487	2.75113	1.74486	1.75953
		Cer d18:1/24:3	0.0681516	0	0	0	0	0	0.0869416	0
		Cer d18:1/26:3	0.0892074	0.115271	0	0.118907	0.10239	0.116649	0.139796	0.149486
		Cer d18:1/16:4	0.298137	0.44084	0.46199	0.496184	0.49791	0.628197	0.410008	0.430677
		Cer d18:1/18:4	0.155572	0.209695	0.202111	0.191033	0.322658	0.28107	0.124053	0.275723
		Cer d18:1/20:4	0.973004	1.64878	1.78667	1.67426	2.00714	2.34974	2.13549	2.23088
		Cer d18:1/22:4	1.34539	1.99759	2.64202	2.1943	2.39066	2.61869	2.30574	3.07178
		Cer d18:1/24:4	0.187768	0.275007	0.345764	0.314922	0.261093	0.198675	0.29467	0.368046
		SM 16:0	542.825	405.153	427.522	451.699	416.712	363.364	600.595	417.829
		SM 18:0	63.0621	53.1756	51.2239	58.0473	52.8729	52.0973	94.5324	60.479
		SM 20:0	28.3866	24.1487	23.8063	27.1218	24.5594	23.4948	36.4403	29.5613
		SM 22:0	71.3621	65.1594	64.0964	76.9047	75.7621	62.2821	123.171	71.8498
		SM 24:0	75.1447	56.2106	54.0681	68.1475	56.9406	60.4277	78.0687	75.9506
		SM 26:0	0.728904	0.559729	0.578436	0.75321	0.572248	0.572768	0.789804	0.638518
		SM 18:1	9.21544	6.92947	6.20078	6.52831	6.47871	7.15775	14.6778	6.80639
		SM 20:1	5.58517	4.78441	4.04716	4.79592	5.35647	4.03656	9.79094	4.78916
		SM 22:1	42.3441	38.0895	36.0948	34.8714	34.9946	33.1924	59.8854	39.1514
		SM 24:1	248.537	193.264	166.303	207.466	212.795	201.082	264.894	216.416
		SM 26:1	2.7223	2.26178	1.78419	2.44968	2.38962	2.35481	3.35458	2.6956
		SM 28:1	0.122249	0.110248	0.153583	0.186447	0.44625	0.536816	0.839799	1.16325
		SM 20:2	0.372738	0.190304	0.12777	0.38014	0	0.255328	0.659575	0.694375
		SM 22:2	2.82547	2.04841	1.50691	2.41095	1.0843	1.68871	3.39116	1.78739
		SM 24:2	41.8225	36.5791	32.0253	40.0106	38.6592	34.0061	49.5693	36.8696
		SM 26:2	1.54315	1.19337	0.927413	1.33341	1.17715	1.10809	1.82532	1.12556
		SM 28:2	0	0	0	0	0.0612159	0.0862908	0.341249	0.906445
		SM 22:3	4.73859	3.66523	7.15637	7.33924	5.12801	6.25805	6.89478	4.48184
		SM 24:3	15.9297	16.5393	21.1994	27.0108	19.9622	18.0117	22.6557	18.0123
		SM 26:3	14.2133	13.1936	16.454	20.6985	14.2072	16.1652	13.907	11.4393
		SM 28:3	0	0.0954888	0.0962129	0.133019	0.124411	0.149363	0.0853689	0.182077
		SM 24:4	11.5841	9.71685	12.0084	13.3224	12.3637	11.0208	12.54	8.22447
		SM 26:4	53.611	51.4884	61.1624	67.3078	58.1161	60.185	42.4621	48.452
		SM 28:4	0.382519	0.388099	0.378612	0.571428	0.397321	0.39137	0.38723	0.275965
		SM 26:5	11.862	10.9654	14.1607	16.4961	10.0379	11.1692	10.0078	6.8778
		SM 28:5	0.272807	0.193907	0.176124	0.243353	0.164815	0.209631	0.163989	0.126273
LpPC 18:2 and LpPC 22:6		CE 14:0	16.9877	15.61	13.3641	17.5382	15.0721	14.8203	13.6927	7.49696
		CE 16:0	51.3076	46.8638	44.2734	55.6261	46.8858	46.5951	40.4835	27.1573
		CE 18:0	30.0936	26.491	31.0394	30.6743	30.4975	28.2426	27.4396	17.0578
		CE 20:0	3.75807	3.07893	3.5284	4.26907	3.3636	5.03421	3.30553	2.21682
		CE 16:1	74.0104	76.1678	70.7889	79.5624	72.4763	73.6434	68.8738	45.842
		CE 18:1	485.938	437.634	445.12	448.505	426.052	495.984	315.921	340.225
		CE 20:1	43.35	41.1824	55.8562	52.2991	47.2056	53.425	31.3663	29.095
		CE 22:1	12.5858	13.5883	15.0726	13.832	14.1807	18.3539	11.3027	11.063
		CE 24:1	19.6477	23.9395	22.9691	23.7663	25.722	29.991	20.6333	20.9277
		CE 16:2	1.14572	1.48573	1.45241	1.33577	1.35171	1.63677	2.2839	2.11878
		CE 18:2	90.1849	71.9097	97.0298	94.1651	81.5365	92.8502	178.943	238.611
		CE 20:2	11.375	11.1119	16.0345	14.5633	11.3493	15.7391	20.203	34.1331
		CE 22:2	1.28576	1.93225	0	1.22831	5.24098	3.75648	3.36395	4.59879
		CE 24:2	4.37879	1.83481	2.2224	4.82396	0	6.03691	3.62375	4.77805
		CE 18:3	0	9.7483	8.80454	10.2696	0	0	13.6066	9.98851
		CE 20:3	19.7621	21.3564	24.1474	19.6699	25.6346	30.3812	27.7062	39.5855
		CE 22:3	0	0	4.72949	2.11948	0	3.7399	4.93292	2.26438
		CE 24:3	0	2.73421	0	0	3.31316	0	2.84887	2.80236
		CE 18:4	0	0	0	0	0	0	0.521551	0
		CE 20:4	70.3042	67.9005	94.205	106.755	91.9624	115.69	94.8988	119.313
		CE 22:4	0	4.28645	0	4.85361	6.64139	6.75035	8.30762	19.5293
		CE 20:5	10.3051	10.6834	12.2642	11.5975	12.0406	12.6267	18.7953	21.2808
		CE 22:5	9.04993	9.15077	13.8839	12.1159	14.0417	22.9614	31.1878	71.4752
		CE 24:5	0	0	0	0	0	0	0	5.78717
		CE 20:6	0	0	0	0	0	0	0.702788	1.08846
		CE 22:6	30.8096	48.6769	49.8873	49.6213	66.2646	134.601	222.686	545.872
		CE 24:6	0	0	0	0	0	0	2.6411	11.3799
		TG 46:2_incl_18:2	0.14642	0.237938	0	0.316359	0.268706	0	1.45696	1.44282
		TG 46:3_incl_18:2	0	0	0	0	0	0	0.192174	0.235617
		TG 48:2_incl_18:2	1.44074	1.18485	1.47746	3.0904	4.93927	7.27543	13.8506	13.0022
		TG 48:3_incl_18:2	0.213982	0.845436	0.548673	0.474998	1.34564	1.37904	2.82433	2.75841
		TG 50:2_incl_18:2	5.53585	8.03693	4.68832	11.0778	17.3259	29.001	44.4269	52.513
		TG 50:3_incl_18:2	2.37403	4.37752	3.26528	7.69452	12.4534	17.9848	39.6484	36.9814
		TG 50:4_incl_18:2	0.202622	0.606879	0.189903	0.930698	2.07458	3.98478	13.0338	16.6595
		TG 52:2_incl_18:2	2.6036	2.87454	2.04025	4.69595	6.66757	8.82179	24.9553	25.4863
		TG 52:3_incl_18:2	7.98691	10.0742	8.58073	16.4093	30.1516	38.4817	96.0276	70.9834
		TG 52:4_incl_18:2	1.97724	2.91036	2.22509	7.21037	17.0587	37.2948	111.085	111.467
		TG 52:5_incl_18:2	0	0	0	0.33947	1.78651	4.11405	16.7915	14.9505
		TG 52:6_incl_18:2	0	0	0	0	0	0	0.934805	1.22846
		TG 54:2_incl_18:2	0.416721	0.689424	0.479717	0.668431	0.525008	0.838048	1.15845	1.46667
		TG 54:3_incl_18:2	2.92812	3.35365	2.96539	4.51761	7.27296	12.3005	20.0905	20.4756
		TG 54:4_incl_18:2	3.10948	3.73052	2.68464	6.52693	11.9575	21.7177	44.2323	49.4914
		TG 54:5_incl_18:2	0.386174	0.591271	0.545243	1.67553	5.70962	14.2177	40.6578	47.7953
		TG 54:6_incl_18:2	0.173341	0	0.180283	0.366786	2.33009	5.53568	38.2229	27.4269
		TG 54:7_incl_18:2	0	0	0	0	0	0.347583	0.995605	0.904723
		TG 54:8_incl_18:2	0	0	0	0	0	0	0.232099	0.363005
		TG 56:2_incl_18:2	0.270844	0.403151	0.281023	0.344565	0.338923	0.592416	0.715368	0.99402
		TG 56:3_incl_18:2	0.387818	0.644219	0.444875	0.595422	0.899613	1.60847	2.31539	3.31694
		TG 56:4_incl_18:2	0.420395	0.56808	0.655435	0.852865	1.20105	2.82347	4.83447	7.32198
		TG 56:5_incl_18:2	0.202126	0.3036	0.179055	0.390328	0.747948	2.73996	8.40581	11.7257
		TG 56:6_incl_18:2	0.252718	0	0.2349	0.5726	0.92762	2.75586	9.92932	13.5091
		TG 56:7_incl_18:2	0	0	0	0.486229	1.09618	2.32147	5.27939	5.05726
		TG 56:8_incl_18:2	0	0	0	0.401289	1.06485	1.91629	4.05654	4.59783
		TG 56:9_incl_18:2	0	0	0	0	0	0	0.584023	0.535516
		TG 58:10_incl_18:2	0	0	0	0	0	0	1.06084	1.237
		TG 58:2_incl_18:2	0.200372	0.352516	0.199431	0.249996	0.284801	0.483075	0.518532	1.06346
		TG 58:3_incl_18:2	0.51391	0.595241	0.513789	0.574042	0.761078	1.23807	1.58364	2.36161
		TG 58:4_incl_18:2	0.241988	0.256107	0.416944	0.534414	0.834313	1.32975	1.60372	3.48224
		TG 58:5_incl_18:2	0	0	0	0	0.215004	0.467034	1.34483	3.17261
		TG 58:6_incl_18:2	0	0	0	0	0.190151	0.735373	1.76212	4.22401
		TG 58:7_incl_18:2	0	0	0	0.221659	0.500907	1.09655	3.46359	5.42249
		TG 58:8_incl_18:2	0	0	0	0.332614	0.673763	1.33887	3.69293	5.52659
		TG 58:9_incl_18:2	0	0	0	0.21207	0.414228	1.16088	3.78225	4.2135
		TG 60:10_incl_18:2	0	0	0	0	0	0	0.234411	0.349832
		TG 60:11_incl_18:2	0	0	0	0	0	0	0.218784	0
		TG 60:3_incl_18:2	0.226136	0.273546	0.241574	0.215904	0.491153	0.560196	0.712375	0.811664
		TG 60:4_incl_18:2	0.181979	0.27059	0.23263	0.289994	0.480289	0.909154	1.14082	2.14515
		TG 60:5_incl_18:2	0	0	0	0	0	0.477849	1.01198	1.76856
		TG 60:6_incl_18:2	0	0	0	0	0	0	0.345161	1.13071
		TG 60:7_incl_18:2	0	0	0	0	0	0	0.234334	0.398834
		TG 60:8_incl_18:2	0	0	0	0	0	0	0.283805	0.964058
		TG 60:9_incl_18:2	0	0	0	0	0	0	0.407831	0.547658
		TG 62:10_incl_18:2	0.272512	0.338862	0.22162	0.224252	0.349537	0	1.83428	1.71381
		TG 62:4_incl_18:2	0	0	0	0	0	0	0	0.235491
		TG 62:5_incl_18:2	0	0	0	0	0	0	0	0.347825
		TG 62:6_incl_18:2	0	0	0	0	0	0	0	0.330873
		TG 62:7_incl_18:2	0	0	0	0	0	0	0	0.297231
		TG 62:9_incl_18:2	0	0	0	0	0	0	0.319979	0.232959
		TG 64:7_incl_18:2	0	0	0	0	0	0	0	0.20146
		TG 50:6_incl_22:6	0	0	0	0.469713	0.65036	1.17562	1.43206	1.44701
		TG 52:6_incl_22:6	0.974505	1.78974	2.24307	5.33065	8.47661	11.11	15.8792	17.6523
		TG 52:7_incl_22:6	0.231368	0.434505	0.312079	1.10892	2.13578	2.80908	4.14495	4.14274
		TG 52:8_incl_22:6	0	0	0	0	0	0	0	0.222616
		TG 54:6_incl_22:6	3.84465	7.5336	8.46036	18.5016	33.9026	28.9918	61.8014	42.6326
		TG 54:7_incl_22:6	2.06678	3.84958	3.79073	13.0437	24.0909	33.2544	44.3833	43.8536
		TG 54:8_incl_22:6	0.187659	0.340779	0.336733	1.08253	2.07493	2.78177	4.22094	4.17263
		TG 54:9_incl_22:6	0	0	0	0	0	0	0	0.369342
		TG 56:6_incl_22:6	1.74963	2.01445	2.75627	6.3982	10.7556	14.9962	27.877	33.6024
		TG 56:7_incl_22:6	4.81251	9.07417	10.2646	32.1244	62.5285	92.3592	100.018	98.9346
		TG 56:8_incl_22:6	0.749006	1.80922	1.88962	6.93091	14.8478	21.8224	33.1844	29.811
		TG 56:9_incl_22:6	0	0	0	0.255061	0.725181	1.48131	3.19745	3.52814
		TG 58:10_incl_22:6	0	0	0	0.281596	0.928444	1.6922	4.39395	5.59943
		TG 58:11_incl_22:6	0	0	0	0	0.449516	0.722799	1.00261	2.59729
		TG 58:6_incl_22:6	0.267461	0.406837	0.277568	0.514215	0.654211	1.12495	2.27798	2.90363
		TG 58:7_incl_22:6	1.44606	2.15675	1.95672	5.81534	12.6443	18.134	27.8831	28.0459
		TG 58:8_incl_22:6	1.38076	2.10395	2.34553	8.72278	18.4701	28.3262	33.8188	29.0381
		TG 58:9_incl_22:6	0	0.301053	0.312486	1.50237	3.27616	6.22951	11.2971	11.4882
		TG 60:10_incl_22:6	0	0	0.275958	0.754782	1.77631	3.19852	6.25954	9.15937
		TG 60:11_incl_22:6	0.189814	0.400294	0	1.11377	2.36638	4.23015	7.64379	8.66393
		TG 60:6_incl_22:6	0.188493	0.347198	0.219325	0.47648	0.623993	0.761237	0.832919	1.25391
		TG 60:7_incl_22:6	0.42421	0.620435	0.567077	1.0626	2.05606	2.86743	2.95738	3.42568
		TG 60:8_incl_22:6	0.331176	0.457064	0.399769	1.04198	2.38358	3.57348	3.53702	3.96264
		TG 60:9_incl_22:6	0	0	0	0.537627	1.50304	2.98167	5.71049	7.90495
		TG 62:10_incl_22:6	0	0	0	0.280445	0.568974	1.29692	2.49579	3.66093
		TG 62:11_incl_22:6	0	0	0	0.499291	1.03928	2.12592	5.23669	8.29881
		TG 62:6_incl_22:6	0.249918	0	0.320277	0.606963	0.669625	0.838027	1.0282	1.26903
		TG 62:7_incl_22:6	0.558059	0.541402	0.686661	1.05433	1.91309	3.22233	2.57063	3.90296
		TG 62:8_incl_22:6	0.316433	0.422186	0.386303	0.834107	1.35741	2.48239	2.1059	2.56318
		TG 62:9_incl_22:6	0	0	0	0	0.387914	0.645945	0.829859	1.384
		TG 64:10_incl_22:6	0	0	0	0	0	0	0.448658	0.502968
		TG 64:7_incl_22:6	0	0.308943	0.325333	0.460024	0.890424	1.44782	1.48637	1.88337
		TG 64:8_incl_22:6	0	0	0.357855	0.478321	1.114	1.44471	1.26425	1.83312
		TG 64:9_incl_22:6	0	0	0	0	0.474441	0.530077	0.444898	0.64625
		TG 66:11_incl_22:6	0	0	0	0	0	0	0.271852	0.256502
		TG 66:9_incl_22:6	0	0	0	0	0	0	0	0.233194
		TG x:y	1531.56	1701.23	1503.23	1779.23	1771.7	1750.37	2438.08	2312.51
		LPC 16:0	28.2783	31.0667	30.8033	27.6176	28.8867	34.437	45.925	46.1184
		LPC 18:0	20.1382	25.2652	22.9725	21.4575	21.2546	19.6304	12.002	6.68751
		LPC 20:0	0.899486	1.1792	1.07549	1.11265	1.18387	1.19976	0.995062	0.851253
		LPC 22:0	1.77185	1.95542	1.78151	1.84332	2.26438	2.52408	1.41599	1.75666
		LPC 16:1	6.28152	6.53968	6.55777	6.18415	6.54346	7.56945	10.6321	8.74307
		LPC 18:1	17.8548	22.1196	21.9501	19.7853	20.272	21.3342	31.338	0.682919
		LPC 20:1	2.63925	2.96733	2.79824	2.53057	2.73591	2.94044	3.39096	2.99131
		LPC 22:1	0.800302	1.01462	0.905874	0.893563	0.969821	1.00171	0.791098	0.944072
		LPC 16:2	0.259167	0.241163	0.223901	0.187015	0.264705	0.16423	0.58163	0.60611
		LPC 18:2	2.0881	2.29916	2.3179	2.37916	2.63828	4.20652	0.32408	18.0851
		LPC 20:2	0.624889	0.646453	0.717113	0.604739	0.734073	0.939939	1.76822	2.24648
		LPC 22:2	0.205407	0.249512	0.225057	0.156103	0.263162	0.232989	0.373151	0.556209
		LPC 20:3	1.78904	1.66466	1.78713	1.48714	1.94558	2.39333	5.58931	5.90096
		LPC 22:3	0.406938	0.399506	0.419152	0.354924	0.443015	0.468077	1.09581	1.2585
		LPC 20:4	0.0245377	0	0.0273875	0	0.0503411	0	0.0551189	0.232499
		LPC 22:4	0	0	0	0	0	0	0.0425627	0.0483651
		LPC 22:5	3.50607	3.31798	3.42544	3.03598	3.74198	5.1559	13.4213	14.5128
		LPC 22:6	3.4952	3.22875	3.49776	3.53813	4.89698	8.94991	20.5545	30.0794
		LPE 16:0	13.7794	12.1303	13.0421	12.8493	8.4895	11.4528	10.5189	9.3753
		LPE 18:0	3.3109	3.72941	4.0799	4.27134	3.11588	3.91012	3.41846	4.45565
		LPE 18:1	1.19618	0.572424	0.736293	0.727669	0	0	0.93271	0.529837
		LPE 20:1	22.9206	16.455	20.4484	17.991	14.5854	18.2873	27.9383	19.842
		LPE 18:2	0	0	0.248883	0	0	0	0.209102	0.35103
		LPE 20:2	6.82949	6.15218	6.13877	5.62855	5.58659	6.21341	13.3787	10.4341
		LPE 18:3	2.32871	2.49635	2.14019	2.18033	2.23179	2.10412	2.26395	1.61576
		LPE 22:3	5.1825	4.74726	4.47512	4.40639	3.90802	5.44111	11.4519	10.3484
		LPE 20:4	103.742	88.5667	100.557	85.8068	78.0034	107.529	190.368	235.757
		LPE 22:4	36.8663	30.0537	26.1137	27.01	25.7927	30.4586	56.6817	60.6897
		LPE 20:5	16.2086	14.0458	13.8343	12.6585	12.8209	16.1299	16.5031	22.0772
		LPE 24:5	1.55694	1.6089	1.63795	1.35217	1.39344	1.6085	3.27958	2.86133
		LPE 22:6	105.26	91.0203	96.5111	91.3896	85.6172	129.131	221.263	320.759
		LPE 24:6	0.806237	0.595439	0.604223	0.709096	0.584264	0.999304	1.65198	2.38975
		LPE 22:7	1.93269	2.47224	2.0871	2.39542	1.62213	4.35487	3.134	3.60422
		LPE 24:7	0.52836	0.60524	0.38433	0.403777	0.546639	0.82913	1.02312	1.27668
		PC 30:0	117.69	138.747	150.376	120.802	109.744	103.882	82.7837	64.2236
		PC 32:0	187.92	223.582	212.376	167.854	173.274	204.132	268.936	313.771
		PC 34:0	15.8822	16.0095	13.8117	13.681	14.0985	19.4296	24.6766	40.5723
		PC 36:0	1.30527	1.38482	1.63085	1.55296	1.49154	1.82785	1.86223	2.14226
		PC 38:0	2.22547	2.21546	2.49473	1.95785	2.10017	2.05794	1.5973	3.46125
		PC 40:0	1.69417	1.6975	1.32615	1.6638	1.54782	2.1203	1.89218	5.51714
		PC 42:0	0	0	0	0	0	0	0	0.0868334
		PC 30:1	30.8066	30.7364	31.6463	26.2957	24.1613	19.0953	13.4736	7.21457
		PC 32:1	579.87	618.239	533.909	569.66	468.915	387.167	351.295	227.312
		PC 34:1	935.296	949.011	1027.51	814.96	971.386	868.913	647.318	659.342
		PC 36:1	141.253	149.094	164.284	120.894	128.938	115.814	87.8222	70.0378
		PC 38:1	18.4204	19.8241	21.862	18.2339	16.4108	17.5711	8.64054	9.9682
		PC 40:1	20.0074	25.5803	23.2065	18.9917	18.5933	20.628	6.82764	8.72949
		PC 42:1	21.6574	19.6841	23.0814	16.9905	17.0088	14.6332	4.70808	4.85489
		PC 32:2	49.1344	54.5575	56.3954	47.0262	46.5432	36.2356	38.2511	23.4987
		PC 34:2	344.274	365.791	393.198	348.103	310.418	330.407	369.208	479.758
		PC 36:2	358.026	497.876	487.4	460.551	398.015	405.757	294.703	180.329
		PC 38:2	51.7179	53.4015	59.087	48.4361	42.876	45.2083	24.9227	15.2068
		PC 40:2	30.0858	27.4089	30.3313	26.7539	23.6905	25.1027	10.4784	10.2023
		PC 42:2	22.7462	21.7886	24.9738	18.8266	18.9215	14.7244	5.63141	8.82264
		PC 32:3	89.3592	108.348	79.7216	82.9009	70.0514	77.9084	41.7481	29.3764
		PC 34:3	125.395	168.55	137.007	142.039	142.493	176.57	161.749	151.776
		PC 36:3	77.704	95.7103	105.93	98.2101	109.876	125.713	141.906	179.805
		PC 38:3	24.4901	22.2273	27.5942	23.0685	23.5307	26.8241	24.9224	30.3885
		PC 40:3	10.0587	9.31424	10.7697	8.31315	8.85242	10.6916	5.37561	12.3776
		PC 42:3	6.21902	6.08254	6.57188	5.20207	5.29487	6.64551	2.88369	7.4017
		PC 34:4	306.527	386.312	332.987	334.355	262.414	298.544	143.895	89.0365
		PC 36:4	491.333	711.988	543.257	526.286	512.284	586.055	370.085	401.751
		PC 38:4	100.113	126.854	99.9306	100.798	94.4793	107.619	86.5912	102.31
		PC 40:4	13.8171	17.287	13.6371	13.3883	12.0364	17.7124	14.3706	12.4273
		PC 42:4	19.8676	22.2454	12.6635	16.5272	17.1611	19.3547	4.2178	8.70014
		PC 36:5	198.129	241.743	213.311	234.514	213.013	266.085	144.409	182.848
		PC 38:5	287.153	330.395	280.231	317.49	298.646	285.144	160.373	149.923
		PC 40:5	35.319	47.8177	37.3514	36.1404	34.0609	38.4869	17.1434	19.1453
		PC 42:5	16.5931	28.4262	22.7171	20.744	19.5848	19.8809	5.72532	10.7291
		PC 36:6	11.0049	14.2707	12.7773	15.0563	19.4164	27.2121	20.7121	19.5634
		PC 38:6	71.7813	79.605	70.0197	103.411	119.604	216.385	210.544	314.486
		PC 40:6	0	0	28.6692	0	28.3432	34.379	39.053	64.7497
		PC 42:6	6.1345	6.76046	6.15621	5.81436	5.9764	7.92664	4.04151	9.38073
		PC 36:7	1.1856	2.00977	1.63407	1.56093	1.58243	1.57425	1.21997	1.2227
		PC 38:7	23.1583	28.4897	22.7793	28.6946	43.9041	64.738	57.8313	78.6927
		PC 40:7	24.5641	34.93	31.833	37.035	41.8262	64.0473	53.047	67.3503
		PC 42:7	5.00742	6.04005	5.16167	5.61479	5.97946	8.74615	6.27494	12.6458
		PC 38:8	4.84553	6.8515	5.68339	7.08237	7.40017	10.4093	8.42045	18.0188
		PC 40:8	24.7097	22.8162	19.0357	23.5503	23.5406	34.3703	21.4219	26.1584
		PC 42:8	6.9085	8.69632	6.69513	7.37848	8.01337	11.2975	5.45314	8.97143
		PC 38:9	0.846468	1.47088	1.06905	1.915	2.21574	3.73566	2.32607	2.19413
		PC 40:9	14.6145	17.7222	12.6046	23.1878	34.4519	69.5492	48.3477	57.9462
		PC 42:9	7.74583	10.3466	8.43945	11.0679	14.4585	23.4496	14.9658	26.9026
		PC 40:10	1.18435	2.01619	1.78483	4.25551	6.99865	10.523	4.93586	5.05853
		PC 42:10	4.74663	7.64448	6.74645	10.3648	17.2016	27.2586	15.0097	19.7131
		PC 40:11	0	0.145657	0	0	0	0.117938	0	0
		PC 42:11	0.446671	0.872784	0.803899	1.61275	3.05444	5.51204	3.46563	5.35305
		PE 34:0	2.56574	2.43361	3.29064	3.9852	2.63403	3.53182	2.33862	3.31668
		PE 36:0	0	0	0	0	0	0	0.136776	0.161781
		PE 38:0	0	0	0	0	0	0	0.163671	0
		PE 40:0	0	0	0	0	0	0.126961	0.216481	0.231365
		PE 34:1	142.829	141.816	127.854	121.306	130.618	118.615	98.0745	60.0767
		PE 36:1	80.5062	81.5773	70.7826	72.1362	65.8433	73.9524	65.8684	60.2327
		PE 38:1	6.14817	5.52015	6.0215	4.23813	5.93474	6.06337	4.08829	3.71166
		PE 40:1	10.7667	9.34265	8.14346	9.13809	7.41172	8.48351	8.86998	9.52419
		PE 34:2	73.3983	70.6966	64.4126	65.1082	60.4541	50.9009	45.5096	28.0264
		PE 36:2	164.813	165.993	145.354	141.848	142.758	129.362	101.927	85.865
		PE 38:2	16.959	13.9191	14.703	13.5006	13.0535	12.3734	9.12418	6.53715
		PE 40:2	12.6523	12.2211	12.441	11.483	10.081	12.026	6.14687	5.93306
		PE 34:3	3.01415	3.64233	3.06192	2.53105	2.84462	2.58057	3.16786	2.2765
		PE 36:3	32.0985	36.0783	30.5457	31.6431	29.399	29.5145	30.0815	25.3552
		PE 38:3	25.7424	20.6931	21.8717	23.3469	22.0967	22.6704	22.4053	26.6948
		PE 40:3	5.24763	4.48297	4.5907	3.26452	3.82641	4.56392	4.66073	4.50553
		PE 34:4	1.87816	1.88008	2.04932	2.19269	1.76926	1.94922	0.807146	0.198059
		PE 36:4	26.9959	29.885	27.5351	27.4247	24.1513	25.099	28.8914	28.3318
		PE 38:4	118.464	137.403	121.318	131.031	112.976	118.945	105.721	115.359
		PE 40:4	20.485	17.6331	18.3607	19.0799	18.828	18.6329	19.7297	22.7066
		PE 36:5	3.24664	5.02809	3.76812	4.38408	3.07153	3.39189	0	0
		PE 38:5	49.7267	51.528	43.1564	47.3377	38.6875	47.1913	47.2476	42.1453
		PE 40:5	47.4516	39.2948	36.5165	39.8959	36.865	38.823	42.9982	45.3799
		PE 36:6	0.128688	0.301045	0.273648	0.190249	0.3244	0.285121	0	0
		PE 38:6	24.7898	26.3079	24.8909	26.1606	24.9298	33.1707	36.3289	49.3021
		PE 40:6	53.3348	46.5379	46.8884	50.2901	43.3424	61.5415	71.7991	114.851
		PE 38:7	2.43119	3.46566	3.38075	2.95795	3.14813	2.96635	0	0
		PE 40:7	30.7995	32.0657	23.2082	23.3532	28.8905	38.9447	34.9554	44.035
		PE 40:8	4.61443	5.86963	4.44913	4.2902	4.54953	4.66886	0	0
		PE 40:9	1.3478	1.18393	0.631397	3.21598	2.55774	2.89198	2.52394	2.078
		PE 40:10	0	0.402519	0	0	0	0	0	0
		PS 32:0	0	2.69755	3.50763	0	2.86717	2.77316	6.06804	7.41168
		PS 34:0	1.04015	0	1.38438	0	0.942524	1.49388	1.86413	12.0926
		PS 40:0	0	0	0	0	0	0	0	1.38714
		PS 32:1	24.0332	49.7504	59.9168	41.9075	57.7251	36.6454	57.5169	0
		PS 34:1	262.278	309.664	354.618	221.583	216.083	192.9	183.59	138.938
		PS 36:1	499.01	604.767	605.558	373.699	393.215	366.852	374.972	389.701
		PS 38:1	27.7238	44.8134	48.2292	27.6059	23.0585	22.1144	20.9464	19.6915
		PS 40:1	39.0268	59.7994	59.2067	39.1061	36.3832	30.3837	31.198	39.6924
		PS 42:1	22.6232	25.3402	23.2685	16.76	17.528	12.9941	15.7854	15.8333
		PS 34:2	77.1185	78.2671	42.9327	0	18.6697	19.6769	0	0
		PS 36:2	226.024	267.64	238.999	175.836	203.009	171.454	148.049	263.796
		PS 38:2	39.7199	52.0473	52.592	29.639	48.2955	42.3559	26.1392	31.4881
		PS 40:2	39.0635	62.1644	53.766	40.9797	33.6104	32.7874	23.766	31.4613
		PS 42:2	32.4613	33.7365	33.4195	23.1245	21.7445	19.0032	16.0204	22.2777
		PS 32:3	2.763	8.74337	3.24881	2.13424	8.43826	6.19118	0	0
		PS 34:3	0	12.0929	0	0	8.68723	0	0	0
		PS 36:3	0	30.5902	0	13.7684	0	24.5201	23.4245	5.54884
		PS 38:3	77.925	78.8361	102.5	66.3772	53.7735	61.4882	60.4888	98.9983
		PS 40:3	15.5548	15.5452	20.3366	12.8158	14.5239	11.6805	14.6605	17.1958
		PS 42:3	8.31669	10.3821	11.3159	6.65559	8.22231	4.59547	6.05054	13.501
		PS 32:4	0	0	0	2.05011	0	0	0	0
		PS 34:4	24.9113	28.0567	36.2393	35.2069	16.446	15.4061	15.3186	0
		PS 36:4	50.9251	56.2966	47.3944	30.3996	61.9576	39.1864	11.3075	29.8155
		PS 38:4	63.4888	75.564	99.2652	61.3295	56.7016	41.2863	75.1786	108.971
		PS 40:4	85.4508	90.9981	109.194	71.2449	71.9834	58.828	70.6963	98.6476
		PS 42:4	7.76128	9.61458	8.98049	7.20266	7.17535	5.53243	4.83851	9.97744
		PS 44:4	3.14511	3.6064	4.8229	3.72018	2.68064	1.91444	1.90526	0
		PS 36:5	9.74486	0	15.4427	0	18.267	7.61919	19.5628	12.2383
		PS 38:5	32.5683	44.9611	37.3835	25.7756	24.7997	36.1632	17.3257	32.9285
		PS 40:5	109.264	159.791	145.445	97.3009	101.115	90.0261	144.678	133.169
		PS 42:5	6.63714	7.72562	8.13682	4.69604	6.7919	4.56418	4.14733	6.64011
		PS 44:5	5.49475	5.9343	6.13432	4.01556	4.18146	3.80103	1.99378	3.20755
		PS 36:6	3.7018	0	0	0	0	0	0	0
		PS 38:6	9.2015	19.4146	25.9721	19.085	23.6195	6.06749	34.3463	24.2352
		PS 40:6	122.894	197.067	179.079	105.29	98.3745	96.3304	144.422	367.179
		PS 42:6	3.34328	7.76503	8.0011	5.77452	4.85866	4.06097	5.2574	9.90357
		PS 46:6	3.34779	4.19991	5.08401	2.76411	2.70477	1.92275	1.30576	2.41099
		PS 38:7	2.68277	3.4775	2.29185	2.0613	2.86158	2.254	0	0
		PS 40:7	10.5731	14.2922	0	10.7877	0	0	0	0
		PS 42:7	4.45826	5.17385	5.30629	3.07416	4.45964	4.81801	4.08797	7.27852
		PS 38:8	0	0	0	0	1.13011	1.25733	0	2.26956
		PS 40:8	4.01292	5.52695	5.01909	2.31786	1.82244	6.86963	2.90981	2.06031
		PS 42:8	5.8889	8.51587	7.68306	4.61962	5.48174	4.8708	3.28496	4.36931
		PS 40:9	3.86052	4.93749	3.54293	3.92098	4.82521	9.35757	7.58389	11.1967
		PS 42:9	11.3713	13.9393	14.8181	9.13091	9.98527	9.79434	7.42896	15.7089
		PA 32:1	7.32062	6.2036	6.62513	4.35914	3.56889	2.5313	5.92694	4.35533
		PA 34:1	19.8677	21.3541	33.0447	22.1009	28.8107	28.5201	26.4418	20.1636
		PA 36:1	12.968	15.459	12.9388	18.3214	15.1889	15.2037	23.3733	16.7793
		PA 38:1	1.48069	0.88421	1.16696	1.37019	0.51809	1.30729	1.46644	1.32057
		PA 34:2	8.59615	8.08187	10.8741	9.64426	12.2526	12.8412	12.4279	14.6455
		PA 36:2	11.7359	12.0656	16.7841	14.2244	22.8925	14.4179	17.6715	9.923
		PA 38:2	0	6.95505	0	0	0	0	0	0
		PA 36:3	3.78344	4.44615	4.88435	2.8563	3.41102	5.62941	7.76047	7.08093
		PA 38:3	3.74289	2.6959	6.8673	1.57854	3.97368	4.86657	7.41982	5.2743
		PA 38:4	5.78759	7.77013	10.6657	5.35247	7.79436	8.13337	22.1774	24.0505
		DG 28:0	1.32663	1.00448	0.981447	0.659559	0.554148	0.766216	1.20577	1.26844
		DG 30:0	3.08729	2.8038	2.61381	2.04459	2.0103	2.1295	0.958483	0.632253
		DG 32:0	14.5286	13.4279	14.9371	9.04032	8.03474	6.66106	5.41918	5.24
		DG 34:0	3.21805	3.55892	3.87672	2.93856	2.96925	2.94255	3.04185	3.97552
		DG 36:0	0.684994	0.68018	0.845016	0.666363	0.606498	0.53782	0.613656	0.888167
		DG 40:0	0.630451	0.611832	0.713743	0	0	0	0	0.540815
		DG 30:1	0.998349	0.971553	0.97594	0.861132	0.628337	0.74483	0.446266	0.397062
		DG 32:1	10.5327	13.3933	12.3937	10.8008	10.4996	9.57929	3.99884	3.46237
		DG 34:1	28.9082	32.8005	35.2065	29.3809	28.5261	28.9163	13.245	14.1173
		DG 36:1	9.33922	11.4409	12.4436	10.4439	10.4145	9.82716	4.24891	3.12041
		DG 38:1	1.40224	1.16384	1.39619	0.858	0.50164	1.37486	0.789584	0.812264
		DG 40:1	2.06891	1.76911	2.36111	1.56003	1.66874	1.67574	0.451354	1.05503
		DG 42:1	1.27181	0.570232	0	0	0.620082	1.33802	0.82464	0
		DG 32:2	2.43119	2.99172	2.46479	2.48753	2.32304	2.6612	1.93277	1.8633
		DG 34:2	14.9048	15.6085	16.6385	16.2842	15.2734	16.7948	14.1644	13.8166
		DG 36:2	16.6583	18.5977	20.0408	18.1037	17.2573	16.3156	10.0931	10.1022
		DG 38:2	2.88419	3.02138	3.17326	2.66039	2.45003	2.92434	1.36249	1.38351
		DG 40:2	2.05349	2.02838	2.12494	1.3784	1.54844	1.79145	0.712529	0.962601
		DG 42:2	1.13582	0.772719	0.523928	0.504946	0.452607	0	0	0.491058
		DG 34:3	3.06679	3.02191	3.49012	3.42111	2.53498	3.82029	3.44596	4.72069
		DG 36:3	4.73967	4.93676	5.78276	6.40596	5.74372	7.18071	9.90932	11.0119
		DG 38:3	0	0	0	0	0	0	1.22876	2.22213
		DG 40:3	0	0.451041	0	0	0	0	0	0
		DG 36:4	0.644253	1.01571	1.05301	1.13639	1.31817	1.8713	3.29517	4.29002
		DG 38:4	0.399605	0.741554	0	0.636452	0.767181	1.10199	1.61036	1.58323
		DG 40:4	0	0	0	0	0.557883	0	0.819918	0.992015
		DG 38:5	0.418215	0.587498	0.681398	0.573908	0.647224	0.589981	1.21343	0.992299
		DG 40:5	0	0	0	0.588517	0	0	0.538542	0.712063
		DG 40:6	0	0	0	0	0	0	1.04004	2.03156
		Cer d18:1/12:0	0.258808	0.282997	0.265125	0.268057	0.248464	0.345201	0.266771	0.285147
		Cer d18:1/14:0	0.137791	0.109345	0.141384	0.150487	0.187707	0.176029	0.226846	0.155223
		Cer d18:1/16:0	0	0.098945	0	0.0919577	0.0988717	0	0.228717	0
		Cer d18:1/18:0	1.86198	1.64524	1.76436	2.13626	2.30461	1.9419	2.75756	1.76358
		Cer d18:1/20:0	0.686577	0.647473	0.714844	0.839618	0.966326	0.996539	1.41911	1.02584
		Cer d18:1/22:0	4.14677	4.26744	4.32739	4.92363	5.635	5.60281	7.50581	5.74284
		Cer d18:1/24:0	9.04201	9.52353	9.74258	10.6418	11.8677	11.4009	11.8238	10.5132
		Cer d18:1/26:0	0.0896209	0.190004	0.124452	0.152237	0.101441	0.131714	0.109473	0.141147
		Cer d18:1/16:1	0.734548	0.77711	0.938677	1.076	0.89246	0.884179	0.83901	0.841864
		Cer d18:1/18:1	0.50369	0.498261	0.774276	0.50752	0.77243	0.791871	0.84177	0.650503
		Cer d18:1/20:1	0.122561	0.129331	0.118573	0.125865	0.193909	0.151599	0.214542	0.152542
		Cer d18:1/22:1	0.876644	0.838897	0.944892	0.887158	1.13595	1.36378	1.37571	1.05613
		Cer d18:1/24:1	0	0	0	0	0	0	0.205831	0
		Cer d18:1/26:1	0.335509	0.394399	0.345875	0.470497	0.401019	0.471434	0.399909	0.317714
		Cer d18:1/14:2	0.139276	0.151387	0.168096	0.252515	0.204534	0.273695	0.412956	0.276639
		Cer d18:1/16:2	0.105766	0	0.0979918	0.116829	0.118726	0	0.129874	0.083912
		Cer d18:1/18:2	0.223912	0.187848	0.248594	0.254858	0.314217	0.376545	0.473984	0.39534
		Cer d18:1/20:2	0.226257	0.242791	0.273542	0.263594	0.239602	0.23993	0.479036	0.308793
		Cer d18:1/22:2	2.96005	2.73903	3.61129	3.63362	4.00585	4.25619	5.6209	4.72278
		Cer d18:1/24:2	1.97512	1.82296	2.00536	2.82521	2.8026	3.54801	4.28358	3.84058
		Cer d18:1/26:2	0.187082	0.246776	0.248135	0.218991	0.205031	0.279562	0.254077	0.364386
		Cer d18:1/16:3	0.093391	0.100514	0.0932178	0.112283	0.106191	0.143471	0.098557	0.123517
		Cer d18:1/22:3	1.57971	1.39637	2.02715	1.91114	2.22463	2.36868	2.02033	1.44339
		Cer d18:1/24:3	0.099751	0	0.108954	0	0	0	0	0
		Cer d18:1/16:4	0.315223	0.274056	0.403098	0.380991	0.404859	0.442933	0.572614	0.411477
		Cer d18:1/18:4	0.187562	0.153601	0.256191	0.209291	0.262599	0.228028	0.124432	0
		Cer d18:1/20:4	1.34799	1.08317	2.0734	1.75555	2.00591	2.02067	1.98165	1.67374
		Cer d18:1/22:4	1.81242	1.3818	2.43833	1.97021	2.15033	2.23637	2.3028	2.23704
		Cer d18:1/24:4	0.299743	0.318579	0.316669	0.42675	0.252911	0.353606	0.333891	0.369093
		SM 16:0	496.84	413.434	418.169	410.132	394.027	505.986	487.168	512.632
		SM 18:0	58.6013	56.2856	52.9237	55.1225	47.6994	51.1258	88.768	63.403
		SM 20:0	24.0008	26.2497	21.3797	22.8699	21.2182	23.9478	34.4547	24.4158
		SM 22:0	78.7319	75.9671	63.2417	78.9222	65.4714	63.592	90.8458	83.0547
		SM 24:0	60.6082	64.8874	53.8255	65.4534	55.6761	61.5058	82.5404	72.4883
		SM 26:0	0.873971	1.05158	0.752095	0.807692	0.610784	0.746414	0.960923	0.768234
		SM 18:1	7.0531	6.91269	6.75215	7.89469	7.6489	7.18237	12.583	8.59864
		SM 20:1	4.63935	5.30302	4.09119	4.68113	3.93162	4.52441	6.56459	6.85399
		SM 22:1	39.46	34.5876	32.74	42.6597	31.2564	33.0418	53.8264	40.1371
		SM 24:1	201.094	210.959	179.481	215.418	173.02	208.849	226.236	208.19
		SM 26:1	2.24357	2.51436	2.14224	2.19488	2.00151	2.39015	3.49591	2.92577
		SM 20:2	0.260773	0.495707	0.417127	0.609553	0.393314	0.712755	0.711668	0.777068
		SM 22:2	1.68395	2.50089	2.49957	2.7701	1.22152	1.85472	3.75962	3.81606
		SM 24:2	37.7833	37.6113	34.252	39.0854	32.7201	36.7787	57.397	56.754
		SM 26:2	1.1934	1.26379	1.19724	1.28005	1.17608	1.08318	1.9357	1.77631
		SM 28:2	0	0.10261	0	0	0	0	0	0
		SM 22:3	6.39476	9.6526	7.1531	6.56796	8.65983	8.93406	6.63158	3.89333
		SM 24:3	23.8012	32.0017	21.9815	29.3837	23.3691	29.2368	21.4699	20.998
		SM 26:3	18.3794	24.1581	15.7024	22.055	18.2718	23.3788	14.6277	11.8417
		SM 28:3	0.110295	0.136043	0.0820046	0.110195	0.115119	0.128981	0.151625	0.150319
		SM 24:4	11.5909	17.6255	11.3839	13.7715	10.8572	11.9397	12.8382	6.89164
		SM 26:4	72.0462	95.241	56.8841	70.3688	65.3176	83.677	47.9699	42.485
		SM 28:4	0.516155	0.776046	0.408929	0.600678	0.506886	0.711621	0.448046	0.364744
		SM 26:5	15.849	21.2728	12.6891	13.1587	13.8057	17.2029	11.9238	11.0945
		SM 28:5	0.187768	0.413962	0.246503	0.262011	0.260079	0.302975	0.281232	0.123381

## Sheet: SFigS5+STabS5to8
			pmol per 100K cells
input tracer		labeled metabolite	inc time 10'	10'	10'	20'	20'	20'	40'	40'	40'	60'	60'	60'	2h	2h	2h	4h	4h	4h
			N1	N2	N3	N1	N2	N3	N1	N2	N3	N1	N2	N3	N1	N2	N3	N1	N2	N3
LpPC 16:0		pPC 32:0	0	0	0	0	0	0	0	0	2.8001	5.00351	5.68771	3.70123	13.4229	14.6089	9.62951	8.72116	14.4749	13.781
		pPC 32:1	0	0	0	0	0	0	0	0	0	0	0	0	0	0	0	4.85648	5.48203	4.0989
		pPC 34:0	0	0	0	0	0	0	0	0	0	0	2.31453	3.13209	0	0	3.52578	0	4.88792	0
		pPC 34:1	0	0	0	0	0	0	3.69117	3.38341	3.37329	6.31715	3.16582	3.47351	15.5873	16.0857	15.4189	33.6504	32.7081	33.94
		pPC 34:2	0	4.51051	4.93101	4.94076	3.27448	3.65108	7.32658	8.71094	12.0606	10.039	17.4607	15.9065	29.3702	35.0161	41.5128	69.9824	79.8973	72.6507
		pPC 34:3	0	0	0	0	0	0	0	0	2.70077	0	1.7487	2.87961	0	0	3.17558	0	0	0
		pPC 36:2	0	0	0	0	0	0	0	0	0	0	0	0	0	0	0	4.44011	5.67656	4.88567
		pPC 36:3	0	0	0	0	0	0	0	0	5.0582	4.95819	3.06487	4.34066	3.93725	10.0248	4.00135	11.8071	10.2073	8.16833
		pPC 36:4	36.9887	15.8095	35.245	30.994	30.7963	29.9662	67.6471	59.6806	72.066	90.1529	116.096	82.8125	197.571	223.772	229.414	266.075	319.909	282.344
		pPC 36:5	5.57406	3.88318	5.85285	3.31754	4.07383	5.32051	5.31133	4.49373	3.82462	11.4061	6.22988	7.19796	6.53068	5.10341	6.8849	7.7804	4.33884	5.75833
		pPC 38:4	0	0	0	0	0	0	0	0	0	0	0	0	3.74763	0	2.75275	7.82208	12.6349	9.35291
		pPC 38:5	0	0	0	0	0	2.72876	3.86934	3.98185	6.05558	6.75992	7.75766	6.34884	12.8501	10.7958	14.0832	6.66187	13.2246	13.3217
		pPC 38:6	0	4.1763	8.3833	7.6597	2.50805	0	7.89916	7.34042	7.82596	8.70153	12.1798	12.7857	18.5281	17.2606	20.8054	27.2335	32.0226	40.8976
		pPC 38:7	0	0	0	0	0	0	0	0	0	0	2.77295	3.23632	0	6.80505	3.7934	0	0	0
LpPC 18:2		pPC 32:2	0	0	0	0	0	0	0	0	2.62893	0	0	3.93971	0	2.66221	2.9042	3.1174	3.75748	0
		pPC 34:1	0	0	0	0	0	0	0	0	0	0	0	0	8.51907	7.19584	10.6904	17.4868	21.7739	15.3981
		pPC 34:2	6.30052	4.29943	4.06533	5.42078	5.69539	8.24492	7.96678	7.21324	10.6404	25.4211	17.1615	21.8121	67.492	51.0601	48.8242	107.498	138.153	81.3005
		pPC 34:3	3.13194	0	0	0	0	0	0	0	3.55093	0	2.8032	5.96821	4.82685	3.32661	3.0347	5.05682	5.54268	5.49789
		pPC 34:4	5.12275	3.98713	6.16203	6.81778	0	5.84164	4.59211	5.51525	6.58027	4.23079	5.22271	7.77916	7.12462	8.55923	6.86414	5.17854	5.31263	4.28545
		pPC 36:2	0	0	0	0	0	0	4.31548	0	0	6.27944	5.11589	6.29909	17.0277	13.7624	13.097	27.8518	39.2708	22.0103
		pPC 36:3	0	0	0	0	0	0	0	0	0	4.41336	0	4.30286	7.53942	2.82756	3.8011	8.36118	11.9175	4.18283
		pPC 36:4	16.0757	18.5024	19.5052	14.8724	15.2416	18.4443	26.4978	22.3825	24.9289	39.5748	30.9106	42.5565	81.3573	71.0636	63.9345	105.955	128.2	66.6239
		pPC 36:5	0	3.24101	5.91277	6.04273	6.50643	4.04346	6.7786	3.54651	5.822	6.96027	5.04792	7.59824	8.14064	11.3146	9.43007	7.02222	9.75549	5.34296
		pPC 36:6	7.1945	7.62251	9.12083	6.05255	7.28218	10.0693	4.07696	9.22966	7.91749	8.98019	7.59227	11.3139	14.7597	12.2895	14.9443	10.6697	13.2006	9.08573
		pPC 38:4	0	0	0	0	0	0	0	0	0	0	3.18439	0	11.6438	5.68073	8.12049	21.1038	20.7188	15.6727
		pPC 38:5	0	0	0	0	0	0	0	0	0	0	0	3.86342	3.26923	2.88803	3.87866	5.62617	5.92789	2.92946
		pPC 38:6	15.0915	17.278	13.6699	20.9271	16.3632	17.9192	39.0938	39.4179	26.871	67.1736	56.8671	74.2189	94.0646	85.8056	83.9428	88.2183	101.574	79.8493
		pPC 38:7	0	0	0	2.66206	0	0	0	0	0	0	0	0	3.57951	4.2773	2.59398	0	3.25442	2.72904
		pPC 40:6	0	0	0	0	0	0	0	0	0	0	0	0	0	0	0	0	4.18058	0
		pPC 40:8	0	0	0	0	0	0	0	0	0	0	0	0	3.55199	3.86896	0	3.37474	5.63965	3.75386
LpPC 20:4		pPC 34:1	0	0	0	0	0	0	0	0	0	0	0	0	12.3589	11.1486	14.7455	25.6121	26.2411	26.0082
		pPC 34:2	0	3.14787	0	3.29109	0	0	4.17788	3.61989	0	3.3729	0	7.99046	25.9869	16.6855	17.0278	42.058	42.0075	41.4228
		pPC 34:3	0	0	0	0	0	0	0	0	0	0	0	0	0	0	0	4.44309	0	0
		pPC 34:4	7.20429	5.52858	3.75544	5.20063	7.69954	4.92526	6.02969	5.9418	4.88794	8.62844	5.1683	9.81764	4.65308	4.27088	6.4362	9.13905	7.35381	11.9336
		pPC 36:2	0	0	0	0	0	0	0	0	0	0	0	0	0	3.5763	0	6.28187	4.94142	7.41578
		pPC 36:3	0	0	0	0	0	0	0	0	0	0	0	2.82335	0	3.54411	0	7.96065	5.64426	8.85828
		pPC 36:4	15.9855	17.5157	20.9934	25.9688	28.4297	22.9933	38.5384	29.3182	38.4383	70.802	48.6936	75	113.257	110.923	117.603	242.416	250.237	218.407
		pPC 36:5	4.73862	3.60842	4.70601	5.28863	5.04223	0	9.3009	5.95985	7.78079	15.1073	9.01457	11.3948	13.5138	8.53377	12.009	9.66398	12.3258	12.642
		pPC 36:6	8.26035	7.2724	5.72134	8.5111	10.3216	10.0159	11.7011	7.10089	10.1481	13.8507	10.1974	15.5783	6.18207	7.98079	13.4381	8.78564	12.6985	14.4697
		pPC 38:3	0	0	0	0	0	0	0	0	0	0	0	0	4.16798	0	0	7.21431	6.38455	0
		pPC 38:4	0	0	0	2.56666	0	0	5.55851	2.913	4.93958	12.1581	8.28171	6.20753	31.0594	21.9715	21.2938	47.3587	53.2284	47.9627
		pPC 38:5	0	0	0	0	0	0	0	2.94074	0	5.14339	3.29924	5.30319	6.03106	6.14863	3.99802	6.17673	12.6056	13.3279
		pPC 38:6	3.4974	2.32453	2.84124	5.69065	8.72892	3.6248	4.79464	5.52906	10.1031	13.7379	10.5484	16.013	21.1007	21.3336	16.8015	48.7922	41.2069	39.5588
		pPC 38:7	0	2.10146	0	0	0	0	0	0	0	3.51035	0	4.6502	0	0	3.64315	0	0	0
		pPC 40:8	5.1465	2.7112	3.53623	9.34474	7.40447	12.1342	27.2866	18.1817	21.3142	43.485	32.3892	45.4447	52.7737	30.6864	42.5268	26.7829	38.0185	38.9842
LpPC 22:6		pPC 32:0	0	0	0	0	0	0	0	0	0	0	0	0	0	0	0	2.12193	0	0
		pPC 32:1	0	0	0	0	0	0	0	0	0	0	2.44213	0	0	0	0	2.70508	2.38049	0
		pPC 34:1	0	0	0	0	0	0	0	0	0	4.84698	3.11777	2.59725	14.2319	10.9023	12.6481	32.9208	35.1466	27.3954
		pPC 34:2	2.81518	2.24434	2.97602	2.84935	1.54349	3.01618	2.63711	4.54888	4.12265	7.0736	5.47375	6.53941	18.221	17.4877	28.4038	50.1216	56.6096	47.8685
		pPC 34:3	0	1.04146	0	0	0	0	0	0	0	0	2.69431	0	2.07307	2.12384	4.93632	2.1937	2.87183	2.5859
		pPC 34:4	2.53706	4.38203	7.13188	6.25887	2.75446	3.13439	7.93761	4.7682	6.02614	5.6392	6.70069	7.64663	9.18143	5.70907	7.37246	6.60413	5.10255	4.51245
		pPC 36:1	0	0	0	0	0	0	0	0	0	0	0	0	0	0	0	2.88023	0	0
		pPC 36:2	0	0	0	0	0	0	0	0	0	0	0	0	2.99076	2.9321	0	7.10652	7.80628	8.28286
		pPC 36:3	0	0	0	0	0	0	0	0	0	2.08555	0	2.91106	4.42052	3.80315	5.32592	8.49056	5.72827	5.70636
		pPC 36:4	13.467	17.4127	16.295	17.5827	13.5547	13.9529	26.1645	18.757	23.3679	39.786	36.5443	34.4259	59.359	53.6832	63.5056	128.53	125.696	108.489
		pPC 36:5	3.46048	3.71638	3.97514	5.67672	2.87928	3.1709	4.35767	4.10944	4.96102	9.31418	7.23001	4.54033	8.23024	9.0453	11.6281	9.94724	10.2887	11.4224
		pPC 36:6	4.55674	8.06135	10.006	8.67674	8.18222	6.53111	6.07343	9.83625	10.4784	13.4782	9.54355	15.2614	20.3074	13.1161	18.8921	15.1654	11.6403	17.1209
		pPC 38:4	0	0	0	0	0	0	0	0	0	5.27388	3.58617	3.59066	9.83441	8.55687	11.4988	33.1708	31.167	29.2665
		pPC 38:5	0	0	0	1.45572	0	0	0	0	0	0	0	0	3.37977	0	0	5.00391	4.26988	6.40295
		pPC 38:6	3.67171	4.88945	5.15796	7.63606	7.60908	6.31397	23.0366	17.4558	19.5418	37.1401	42.0867	32.5763	123.422	106.775	121.829	269.169	275.918	275.894
		pPC 38:7	1.98462	1.00331	1.85396	2.58386	2.40195	1.6939	5.1794	4.60844	3.83338	6.15927	3.84384	3.30374	7.81915	7.73536	6.85064	5.85681	10.1653	9.11484
		pPC 40:6	0	0	0	1.83786	0	0	4.16071	2.00109	0	4.87225	7.14387	3.06165	14.3723	12.0324	7.94169	36.7819	28.2695	27.578
		pPC 40:7	0	0	0	0	0	0	0	0	0	0	0	0	0	0	0	2.91052	0	0
		pPC 40:8	0	0	1.28695	2.95792	0	1.78838	4.23125	2.88494	0	6.5659	7.65347	6.43438	8.88719	11.6395	14.5699	15.224	17.5621	19.7322
		pPC 42:10	3.85605	4.00412	3.20746	5.13129	7.40936	6.19877	24.4245	15.4486	17.9828	40.9714	44.6869	34.5752	70.6324	56.1985	66.2474	60.8245	54.6105	50.7384
		pPC 44:12	0	0	0	0	0	1.51568	0	0	0	3.31335	8.84969	5.93008	10.0493	10.6038	12.2921	8.84765	10.627	9.54098

## Sheet: SFigS6
			pmol per 100K cells
input tracer		unlabeled lipid	inc time 10'	10'	10'	20'	20'	20'	40'	40'	40'	60'	60'	60'	2h	2h	2h	4h	4h	4h
			N1	N2	N3	N1	N2	N3	N1	N2	N3	N1	N2	N3	N1	N2	N3	N1	N2	N3
LpPC 16:0		CE 16:1	67.8197	66.8141	47.0692	63.3644	51.8675	71.539	65.3989	50.2963	44.385	60.2396	41.8185	75.4903	46.6605	46.6907	67.2012	68.705	56.6977	33.3903
		CE 16:0	0	0	0	0	0	20.5598	0	16.7985	0	16.18	0	21.8416	0	0	22.0842	17.4913	22.5506	13.1124
		CE 18:3	0	0	0	0	0	0	35.6966	0	0	0	0	0	0	0	0	0	0	0
		CE 18:2	152.59	124.476	115.921	129.349	103.655	95.387	140.124	109.271	135.22	120.008	122.575	126.034	101.008	139.124	136.719	125.165	113.548	112.643
		CE 18:1	177.24	118.038	128.518	164.186	131.512	131.2	177.739	156.689	157.898	143.019	128.576	202.331	153.147	181.954	195.195	173.755	141.112	140.622
		CE 20:4	44.9705	84.4462	54.8017	46.0832	37.4266	56.1539	62.2446	39.2716	99.1452	48.1278	75.356	62.8214	68.6582	87.3077	67.0824	74.1298	60.5779	50.3147
		CE 20:3	0	0	0	0	0	0	26.3618	16.3651	21.4727	16.9405	21.5967	22.6652	23.4573	0	15.7409	29.9857	23.8093	16.163
		CE 20:2	0	0	0	0	0	0	27.4443	14.6121	0	18.4888	0	16.1031	20.3624	0	0	0	19.6016	0
		CE 20:1	0	0	0	0	0	0	33.8097	0	0	24.5638	0	20.6801	27.4794	27.281	13.8383	24.6778	0	0
		CE 22:6	34.0452	33.7904	28.585	0	0	29.305	42.4513	20.5535	54.3656	42.6887	49.4518	39.8361	35.9079	49.5825	37.4156	48.4372	53.6887	42.1579
		CE 22:5	0	0	0	0	0	0	30.6076	0	0	0	0	17.5285	0	0	21.4429	0	0	0
		CE 22:3	0	0	0	0	0	0	0	14.9938	0	20.1172	0	0	0	0	0	0	0	0
		CE 22:1	0	0	0	0	0	0	0	0	0	0	0	13.7816	0	0	0	21.2304	0	0
		CE 24:1	30.6525	0	0	0	25.9881	25.4532	29.3247	18.7857	0	39.0399	16.3201	20.1563	26.3751	0	18.7647	39.5446	27.0664	0
		CE 24:0	0	0	0	0	0	0	0	0	0	26.8353	0	0	0	0	0	0	0	0
		TAG 38:1_incl_16:0	3.83596	2.44547	4.04111	3.36583	2.99152	2.25232	5.27961	4.20753	1.4824	2.51179	1.50714	2.39327	2.42432	1.81453	2.1038	1.80174	2.34073	2.2522
		TAG 38:0_incl_16:0	20.712	10.0499	12.0867	10.9068	11.4513	8.1204	15.8718	10.61	3.98549	8.79404	5.01878	7.96243	7.3689	6.30515	8.14224	6.18412	6.82271	6.56861
		TAG 40:1_incl_16:0	3.01404	2.77536	3.78289	3.16981	2.93113	2.82849	4.8828	3.35373	1.54027	3.22439	1.39957	2.62377	2.83874	1.96707	2.14574	3.02847	3.81249	2.29615
		TAG 40:0_incl_16:0	13.204	9.83407	7.32111	7.74481	9.12474	6.31478	13.2451	10.3085	6.07564	8.31849	5.52589	7.48426	8.20292	5.21714	5.67737	7.92492	6.59001	5.85895
		TAG 42:2_incl_16:0	0	0	0	0	0	0	0	0	0	0	0	0	1.14592	0	0	1.44581	1.20053	0
		TAG 42:1_incl_16:0	3.35109	3.83542	3.31827	2.5396	3.8549	3.05591	5.14256	3.63563	2.88512	3.30227	2.78771	5.54629	4.85223	3.7643	4.21778	6.4949	5.24367	4.14743
		TAG 42:0_incl_16:0	19.5486	14.978	11.5936	13.6812	12.1844	10.1022	26.273	13.7074	8.54587	11.4693	8.02384	14.343	12.3694	12.6183	14.497	19.9884	14.3405	10.3128
		TAG 44:2_incl_16:0	0	0	0	0	0	2.11126	3.58787	1.97462	0	2.58293	1.99966	1.66874	2.38328	2.38374	3.96966	4.1155	2.50558	2.79417
		TAG 44:1_incl_16:0	17.1784	14.8811	11.2652	15.8057	14.2573	12.7227	22.9441	11.6769	10.0293	15.5512	8.11637	15.3246	17.6531	15.8885	15.5806	25.8714	24.8367	16.0074
		TAG 44:0_incl_16:0	61.5879	43.909	39.9319	56.0305	45.6311	44.1497	68.6923	43.6334	30.5835	55.8451	26.4592	62.4893	45.0655	42.2605	37.8829	69.9707	55.657	46.0049
		TAG 46:3_incl_16:0	0	0	0	0	0	0	0	0	0	0	0	0	0	0	0	0	2.68666	0
		TAG 46:2_incl_16:0	9.7187	10.4095	9.30344	6.59452	9.93589	9.11119	17.0367	8.96398	8.35978	11.226	8.37495	14.6774	14.8616	13.7636	18.084	21.1759	21.1644	16.8901
		TAG 46:1_incl_16:0	111.545	92.4399	65.7346	71.5721	83.4583	87.7934	112.116	87.7392	57.4613	101.89	63.167	117.13	109.847	108.103	103.779	164.305	150.932	132.64
		TAG 46:0_incl_16:0	210.556	177.115	141.877	139.172	148.509	139.784	296.073	160.823	113.857	200.577	120.362	212.361	197.748	197.95	211.23	350.59	287.748	266.678
		TAG 48:4_incl_16:0	0	0	0	0	0	0	0	0	0	0	0	0	0	0	0	0	1.34327	1.88983
		TAG 48:3_incl_16:0	5.33098	5.43292	5.16893	4.3459	3.86055	4.64301	6.78305	4.32342	4.82104	5.84555	5.18632	6.71681	6.99107	8.4801	6.34979	10.3689	9.89249	10.6519
		TAG 48:2_incl_16:0	104.063	98.0203	91.0908	82.0326	80.4022	84.4391	95.3708	97.2398	93.7377	136.212	101.175	137.727	153.756	154.734	161.632	233.22	208.473	224.493
		TAG 48:1_incl_16:0	0	0	0	0	0	0	0	0	0	0	0	0	0	1.66982	0	0	0	0
		TAG 48:0_incl_16:0	341.476	225.611	253.749	272.106	280.453	302.992	493.694	301.32	228.997	444.022	302.515	408.052	678.44	516.613	591.234	1279.86	1125.9	1193.98
		TAG 50:6_incl_16:0	0	0	0	0	0	0	0	0	0	0	0	0	0	0	0	0	0	1.15887
		TAG 50:5_incl_16:0	0	0	0	0	0	0	0	1.21765	0	1.80474	1.46655	0	1.26902	2.04293	1.86737	2.63551	1.76832	2.22756
		TAG 50:4_incl_16:0	8.28651	9.32462	7.95163	7.84854	8.71442	6.65732	12.5921	8.49302	10.2815	10.3633	10.8566	9.44005	12.5724	11.7326	14.388	15.6901	15.527	15.1982
		TAG 50:3_incl_16:0	129.556	207.395	197.119	192.56	161.392	199.902	228.543	172.174	232.328	199.809	218.333	234.404	223.458	252.245	271.955	274.873	282.909	289.276
		TAG 50:2_incl_16:0	0	0	0	0	0	2.09911	0	0	0	0	4.80029	0	0	0	0	0	0	0
		TAG 50:1_incl_16:0	874.153	947.901	691.314	939.623	822.318	880.989	1203.17	809.098	932.737	1223.43	1127.86	1258.91	1563.56	1686.8	1639.88	2769.6	2510.33	2708.45
		TAG 50:0_incl_16:0	89.3678	80.48	72.5259	67.0693	69.7309	58.2762	119.652	78.9781	68.2931	110.497	89.5669	114.365	152.797	136.856	147.754	316.982	281.987	289.753
		TAG 52:11_incl_16:0	0	0	0	0	0	0	1.96495	1.67533	0	0	1.20234	1.58465	1.22421	0	0	0	1.69042	1.49055
		TAG 52:10_incl_16:0	0	0	0	0	0	1.36485	0	0	0	1.63907	0	1.6131	0	0	0	0	0	1.34463
		TAG 52:6_incl_16:0	0	2.50028	2.94627	2.47042	1.6045	1.457	2.87088	2.52001	1.89224	3.44805	2.64349	2.44285	4.20097	3.49822	4.74973	5.80373	7.19775	7.90392
		TAG 52:5_incl_16:0	19.3562	20.2035	15.5737	21.5499	18.5329	15.7055	21.4301	18.3601	30.3494	23.2214	25.2699	27.6864	27.2751	30.9627	31.1562	33.5249	30.1704	37.2396
		TAG 52:4_incl_16:0	143.297	191.857	236.547	190.185	162.977	156.666	204.776	166.203	249.477	218.295	225.99	227.615	194.09	232.745	275.087	272.12	283.161	256.681
		TAG 52:3_incl_16:0	826.304	827.04	975.282	779.497	656.566	784.485	993.296	735.956	1009.37	852.672	890.038	953.882	831.715	982.072	1084.65	976.751	935.176	1019.46
		TAG 52:2_incl_16:0	922.03	1184.12	929.854	1022.03	902.842	584.832	1357.31	896.825	1239.41	1123.5	1134.76	1226.39	1153.09	1348.62	1390.94	1442.58	1391.78	1541.3
		TAG 54:11_incl_16:0	0	2.07749	0	3.39672	2.5383	0	2.62111	1.94211	2.26388	2.97555	3.45832	3.83397	3.62893	2.34368	0	1.24692	7.29149	10.081
		TAG 54:7_incl_16:0	3.86137	7.73291	8.7513	7.49227	7.72541	5.92892	8.3536	8.05312	7.77146	8.00924	9.90133	9.29346	10.4042	13.1242	12.5443	15.7684	11.7968	12.2956
		TAG 54:6_incl_16:0	49.44	52.9758	54.4402	53.682	45.2409	50.0624	54.2628	46.5087	55.1804	62.5629	55.0162	59.2295	72.5407	72.436	82.7362	101.78	102.176	115.704
		TAG 54:5_incl_16:0	81.5646	86.7726	88.9188	90.7343	65.6327	62.8499	111.503	75.2531	109.04	98.8672	109.061	99.4324	112.11	114.005	151.452	181.035	151.313	166.247
		TAG 54:4_incl_16:0	73.0224	89.7808	88.9004	85.8408	71.5184	82.5225	105.284	71.2081	96.3007	99.5657	91.5423	78.5028	104.181	110.627	123.656	130.917	124.054	125.119
		TAG 54:3_incl_16:0	79.2891	87.4028	113.535	78.6122	72.007	79.8396	105.643	72.9687	105.493	103.672	91.1716	111.555	96.0862	112.547	112.066	118.137	104.771	123.034
		TAG 54:2_incl_16:0	104.993	130.753	114.002	120.26	108.959	121.878	124.822	111.482	148.337	141.31	144.168	155.505	138.512	172.974	179.918	200.984	190.914	201.789
		TAG 56:9_incl_16:0	0	0	0	0	0	0	0	0	0	0	0	1.26218	0	0	0	0	0	0
		TAG 56:8_incl_16:0	10.2427	12.374	17.0055	15.0867	11.4602	14.1209	21.4553	13.6036	17.1291	14.539	13.6759	19.1272	17.5004	17.7465	20.5215	22.3901	19.5503	24.2078
		TAG 56:7_incl_16:0	24.4722	36.3291	32.6771	36.6793	29.0703	34.4518	42.7159	36.2714	38.0547	42.3958	37.0488	48.2562	47.2427	41.591	61.0823	62.3203	61.2598	49.1763
		TAG 56:6_incl_16:0	31.6567	52.6126	60.6105	43.1849	44.7063	49.2492	58.4001	43.7386	55.0855	54.5787	53.7476	57.0591	54.5102	58.7351	70.7263	71.4296	67.8811	79.7116
		TAG 56:5_incl_16:0	32.7967	51.3384	45.9106	42.0408	42.4757	34.9707	53.0829	41.3079	50.3715	50.6231	47.8006	63.2163	55.4372	53.0358	61.1324	64.9882	66.326	67.602
		TAG 56:4_incl_16:0	11.1253	16.4161	10.6812	12.3222	11.4927	13.0812	14.4077	14.1849	15.5899	15.3037	16.3858	17.4905	15.6518	17.7553	18.8967	23.1853	25.125	23.8168
		TAG 56:3_incl_16:0	17.9422	26.8968	31.4402	23.0735	18.623	20.1845	22.029	18.9717	30.5174	26.8176	26.1691	30.2564	27.078	33.8747	37.3461	35.7937	32.1758	32.7729
		TAG 56:2_incl_16:0	28.8993	40.405	41.1777	34.0822	30.1887	31.0345	39.8235	32.1311	43.1101	44.0284	47.9436	52.27	52.2377	59.6733	63.957	73.8944	73.6358	75.2368
		TAG 56:1_incl_16:0	12.6256	19.4572	17.0731	13.6024	13.4227	13.6346	22.5824	17.5125	19.7252	24.3108	21.4282	24.9474	25.6112	26.9167	35.1979	50.1235	42.7067	41.429
		TAG 58:10_incl_16:0	2.62824	1.87843	2.52518	2.93357	2.35769	1.77134	1.67175	2.53924	3.46507	2.02683	2.72729	2.47664	3.91184	4.3186	3.66174	4.91076	4.31853	4.40067
		TAG 58:9_incl_16:0	2.94667	2.35858	4.16789	3.24556	2.9596	2.87301	3.99121	3.47285	4.21204	3.0129	2.51481	3.29691	3.90728	3.37516	4.16136	4.33371	4.28308	4.68582
		TAG 58:8_incl_16:0	2.65846	4.46668	4.08897	3.931	3.0043	4.60259	4.46673	4.80409	4.13307	3.72557	5.35258	5.47222	5.71827	5.08554	5.5055	5.72324	6.44888	7.81878
		TAG 58:7_incl_16:0	5.10278	8.64957	9.85373	8.88457	8.08451	7.23723	11.4571	8.5682	12.928	9.5468	10.452	11.0712	9.32997	12.3793	14.2154	14.3235	11.153	13.0244
		TAG 58:6_incl_16:0	11.6993	12.357	15.6025	12.2517	8.28395	11.7068	13.558	10.4716	18.2651	12.79	16.9791	17.784	14.7601	18.979	19.7432	22.6232	20.411	25.645
		TAG 58:5_incl_16:0	4.91282	10.9484	10.5904	9.62476	7.62581	7.84634	9.24673	7.48902	10.8464	10.6459	9.11442	11.9427	8.28816	12.4098	16.5754	12.8144	14.1607	15.2467
		TAG 58:4_incl_16:0	1.84945	0	3.30293	0	0	0	0	1.58029	1.35549	1.65709	2.28745	1.3994	2.44374	3.20237	3.72665	3.96887	3.13384	3.22572
		TAG 58:3_incl_16:0	0	3.81939	2.85256	2.55225	2.08767	3.58777	3.85271	2.83264	4.0048	3.10531	3.15554	4.3972	4.60054	4.86799	5.20986	5.7228	5.08593	5.69895
		TAG 58:2_incl_16:0	5.35937	6.99981	7.31221	5.5078	5.6804	5.19904	9.21643	5.54702	7.8689	6.35059	7.12872	7.27524	10.7096	9.57707	10.1168	12.4796	12.3935	14.9375
		TAG 58:1_incl_16:0	5.39356	7.11059	6.47962	5.16094	5.17816	4.99127	9.88202	5.85422	4.97367	8.22123	6.69997	9.27936	8.78678	9.54975	11.929	16.8959	11.8914	14.0744
		TAG 58:0_incl_16:0	3.7618	3.68786	2.29229	3.20063	3.68676	3.48212	7.11733	4.22555	2.7168	4.75522	2.68724	4.28609	5.38799	3.32186	5.16193	6.01396	4.25525	4.18275
		TAG 60:10_incl_16:0	0	2.58193	1.69902	0	0	2.10872	1.69641	1.88414	1.74074	1.5847	1.56731	2.35869	2.7806	3.54704	2.54188	3.172	1.85521	3.08385
		TAG 60:9_incl_16:0	0	0	1.86027	0	0	0	0	0	1.55447	0	1.43972	0	1.45331	0	1.5341	1.69808	1.38167	1.56548
		TAG 60:8_incl_16:0	0	0	0	0	0	0	0	0	1.49862	0	1.26582	1.52954	0	1.84787	2.06088	2.62059	1.53338	0
		TAG 60:7_incl_16:0	0	0	0	1.89097	1.71986	0	0	1.47669	2.00472	1.43063	1.61012	0	1.4577	2.02381	1.83265	1.83499	2.16311	2.5816
		TAG 60:6_incl_16:0	0	0	1.66239	0	0	0	0	0	1.738	1.3954	1.2377	1.98142	1.30214	2.31237	2.05506	3.09807	2.38876	2.63493
		TAG 60:5_incl_16:0	0	0	0	0	0	0	0	0	0	0	0	0	0	0	1.4226	0	0	0
		TAG 60:1_incl_16:0	2.65564	0	0	0	0	0	2.75099	1.835	0	1.51948	0	1.63939	2.32575	2.09112	1.86307	2.00397	2.00679	1.78416
		TAG 60:0_incl_16:0	0	0	0	0	0	0	0	0	0	1.4585	0	1.76046	0	0	0	1.83635	1.58385	0
		TAG 62:10_incl_16:0	0	0	0	0	0	0	0	0	1.53284	0	1.36687	1.34574	0	0	0	0	0	0
		TG x:y	13305.8	15141.5	14890.7	13943.8	12504.2	12411.7	18226.3	12939.6	16550.5	15945.8	15667.1	17415.6	17369.7	19294.9	20584.5	23245	22441.7	23307.5
		LPC 16:1	10.4421	6.81455	8.67643	8.95698	7.05318	6.873	7.14443	4.54047	5.74482	8.817	9.87298	9.6292	5.11821	4.44454	4.61423	9.04844	8.29187	8.69565
		LPC 16:0	151.099	137.581	162.581	176.338	137.95	169.892	155.148	134.55	141.426	222.373	233.19	236.233	113.296	114.298	132.942	243.716	248.007	239.647
		LPC 18:3	1.07219	1.31589	1.78905	1.16492	1.06121	1.08669	1.25756	0.472375	1.25198	1.1907	1.1969	1.133	0.952338	0.917093	1.10373	1.01098	1.13437	1.61105
		LPC 18:2	0	0	0	0	0	0	0	0	0	0	0.312509	0	0	0	0	0	0	0
		LPC 18:1	55.9879	43.21	53.3276	47.9448	38.276	39.2112	42.8732	32.1444	42.1266	57.2487	56.9905	62.8283	35.5655	33.7062	39.1658	56.4022	58.3195	60.4645
		LPC 18:0	61.1673	63.022	73.4603	87.7428	60.52	63.3972	75.476	57.9518	76.4089	78.8403	89.4213	90.0461	59.1419	58.5472	66.8148	79.2953	79.9738	79.5391
		LPC 20:4	33.2315	27.9502	37.1486	27.2361	22.3753	23.9884	27.6072	22.0486	27.6461	33.6887	35.0982	35.1201	20.0313	18.5989	22.3906	31.8095	32.9066	32.4681
		LPC 20:3	7.77871	8.25185	10.256	7.04018	6.04984	6.81575	7.20865	5.66235	6.71853	9.30303	9.58966	10.3911	5.96884	5.07886	6.11734	8.86325	9.37259	9.87913
		LPC 20:1	2.03137	5.74195	4.80819	3.47271	3.31287	3.9556	3.08537	2.15305	3.75987	3.29992	4.20125	3.3213	1.81711	2.23465	2.58304	1.895	2.67164	3.03422
		LPC 20:0	2.683	3.07399	3.89595	3.40165	2.44442	4.36223	3.31809	2.95062	3.61157	3.27715	4.08049	4.07767	3.02683	2.05294	3.68131	3.30733	3.2978	3.56166
		LPC 22:6	19.5642	17.9293	23.4503	16.3796	13.7467	16.684	16.9285	11.3589	14.7251	21.6976	21.1827	22.1704	13.2431	12.2852	13.5968	22.8836	24.9464	22.7744
		LPC 22:5	4.46005	4.30245	4.6243	3.60298	3.20836	3.74666	4.20084	3.31995	3.80141	4.37962	5.77433	5.24539	3.66352	3.02404	3.35326	5.5167	5.61761	6.00639
		LPC 22:4	1.49012	1.21423	1.42966	1.16937	0.863721	1.17952	1.36108	1.43789	1.3013	1.51946	1.45203	1.28963	1.34399	1.0125	1.46337	1.75778	1.31536	1.63836
		LPC 22:3	0	0	0	0.592152	0.465795	0	0	0	0	0	0.37556	0	0	0	0	0	0	0
		LPC 22:0	6.42083	7.05986	7.96162	5.87428	6.20326	6.54204	7.6724	4.81254	5.4584	6.8135	5.48358	5.24985	5.68109	5.1317	4.52886	4.55871	4.85346	3.72064
		LPE 16:0	43.6501	36.5719	44.5312	59.3509	42.98	32.1294	28.6723	32.3945	42.0711	67.348	66.2624	60.2232	27.1963	22.5784	30.1082	100.561	74.0982	64.2669
		LPE 18:1	17.3436	14.3796	13.541	21.3996	13.2978	16.197	11.406	11.8837	19.3313	19.6808	33.3902	25.1145	9.47952	10.0828	10.833	31.1129	21.0189	22.5186
		LPE 18:0	42.7531	53.0414	61.2433	76.9234	52.1085	54.822	37.625	33.8629	57.1596	93.7856	92.0747	95.2197	28.4944	33.5737	48.0173	173.267	107.456	97.9221
		LPE 20:4	38.6482	34.0148	37.9652	31.8907	25.9	29.0878	31.9441	35.2734	47.3093	36.0502	43.5957	42.6168	31.1902	26.8107	33.3394	54.9719	52.4203	47.9012
		LPE 22:6	18.7353	20.3793	18.3034	23.2951	11.3778	14.4923	16.1868	17.3268	22.1642	17.7043	21.4911	24.0062	15.08	13.575	15.3875	27.5951	31.1232	26.7424
		LPE 22:4	0	0	6.82193	0	0	0	0	5.86324	0	0	5.61688	5.51836	5.6495	6.75811	6.73976	8.81546	6.26362	0
		PC 30:1	2.10333	2.55564	3.95877	2.42606	3.12244	3.27437	2.50107	2.841	3.47355	3.55659	4.85926	2.8937	3.24584	3.37619	3.8113	3.03322	2.88263	3.92996
		PC 30:0	2.98613	3.42229	3.39961	2.89368	2.77154	2.97273	3.8269	3.17297	4.63241	4.56004	5.67462	4.90275	7.31418	7.46678	9.0895	11.1888	11.8512	12.3353
		PC 32:3	4.41822	2.31821	3.50009	3.12493	2.09143	2.70589	3.09942	2.81506	3.90609	4.17957	3.55908	4.87133	6.16295	6.91472	7.9017	10.0712	11.1552	10.8424
		PC 32:2	27.019	24.6313	26.4347	22.9882	22.2621	23.3544	21.1601	22.0598	30.8714	22.1429	27.2927	27.4646	22.4699	23.1655	28.7198	14.9468	18.5945	16.8325
		PC 32:1	235.72	231.318	235.862	221.272	216.681	201.062	256.106	203.163	287.541	240.21	283.815	279.522	308.761	294.967	316.745	296.432	324.155	292.336
		PC 32:0	65.4068	56.9331	64.0949	52.0829	48.3703	45.7385	55.3184	49.5742	66.1088	61.3109	72.7169	68.7994	110.824	119.278	144.378	168.617	186.731	163.349
		PC 34:4	273.275	204.424	186.396	189.635	152.434	190.756	211.367	180.456	236.575	216.905	183.412	237	251.724	257.988	242.373	250.371	285.591	278.063
		PC 34:3	198.007	227.602	227.666	208.912	198.275	197.865	199.501	193.224	250.248	206.719	225.097	231.285	245.417	263.829	264.512	237.357	276.281	249.093
		PC 34:2	2716.89	2874.49	2513.85	2467.56	2205.15	2454.68	2977.26	2117.43	3197.52	2303.74	2893.72	2647.23	2655.37	2914.22	2825.39	2085.88	2141.3	2254.43
		PC 34:1	2248.05	933.738	1801.09	1649.37	1727.47	1536.13	1557.95	1704.82	2092.08	1942.27	2373.97	2135.16	2105.86	2250.14	2194.72	2131.8	2366.58	2228.75
		PC 36:7	13.723	11.6036	10.6611	9.84279	9.95738	12.3797	12.938	9.41803	12.9868	9.8666	9.17198	13.7596	11.5085	11.4357	12.4214	9.58916	11.632	11.2595
		PC 36:6	163.002	153.04	160.644	137.149	145.923	136.669	142.915	140.737	173.116	128.798	115.529	154.95	140.547	125.144	128.77	91.5964	104.514	99.2853
		PC 36:5	1759.11	2242.14	1637.23	2144.31	1882.76	1884.38	2494.57	1849.74	2339.23	1819.72	1562.89	1963.9	2091.98	2142.32	2245.86	1705.8	1965.92	1797.73
		PC 36:4	4795.8	2653.74	2718.37	2763.75	2486.18	2275.66	3716.87	2915.82	3579.87	2873.6	2589	3577.05	3334.91	3282.97	3650.05	2518.04	3190.56	3386.95
		PC 36:3	481.166	489.442	561.359	466.151	437.567	464.856	490.337	430.387	621.009	411.308	528.588	485.918	473.308	512.525	563.805	356.601	429.278	411.736
		PC 36:2	905.993	731.395	683.99	396.215	540.84	630.84	676.743	685.88	841.998	638.033	856.762	786.502	751.225	762.639	824.172	597.157	677.269	647.432
		PC 36:1	143.512	134.571	144.283	127.685	120.438	121.442	142.646	139.523	158.715	142.832	162.772	166.979	156.898	175.949	182.153	128.296	142.63	120.53
		PC 38:9	5.82921	6.28946	5.50442	5.31605	5.26783	5.27601	6.33939	5.89576	8.09005	5.97423	4.77827	7.34254	6.43256	6.23567	6.42498	6.10069	6.55328	5.62844
		PC 38:8	66.1587	75.7787	72.079	61.6627	61.0501	48.2577	72.3412	66.867	83.7756	62.0941	55.0996	78.1345	60.2778	64.9913	68.6091	49.0884	55.3825	55.4335
		PC 38:7	1642.69	1392.07	1460.31	1336.66	1366.37	1111.47	1420.22	1351.84	1629.2	1645.12	1134.01	1456.54	1379.91	1498.29	1419.55	1207.05	1308.44	1274.37
		PC 38:6	1528.4	1742.93	1842.27	1306.67	1508.8	1469.67	1320.24	1282.25	1820.69	1346.68	1759.41	1680.69	1525.94	1642.03	1848.15	1443.11	1511.43	1470.51
		PC 38:5	948.189	1115.51	1039.16	973.424	819.081	801.772	1193.42	1020.13	1191.5	947.428	932.533	1150.9	1001.83	992.853	1152.21	838.6	956.355	891.105
		PC 38:4	1050.12	635.838	840.479	793.4	679.883	740.71	652.655	685.461	990.023	774.883	781.597	816.767	772.27	840.669	997.973	686.357	795.282	725.99
		PC 38:3	158.444	134.875	146.107	120.957	109.669	111.797	118.457	111.64	145.075	122.343	158.06	137.906	127.051	135.871	152.291	108.945	130.544	122.951
		PC 38:2	22.5767	29.2944	24.3101	17.2086	22.5094	25.9425	26.7095	23.6868	36.9987	22.6518	35.5753	30.4123	27.2709	32.6131	33.3434	21.7837	30.2419	26.4318
		PC 38:1	0	0	2.26489	1.90979	0	0	0	0	3.61298	0	5.05074	0	0	0	4.42298	0	0	3.06444
		PC 40:10	38.7124	32.448	28.9263	31.1704	29.951	29.4304	30.3381	31.3048	36.593	27.2509	23.009	37.171	29.6853	28.9494	33.0502	22.6032	26.6433	25.7514
		PC 40:9	975.231	927.906	963.729	892.678	781.025	915.771	1001.03	864.939	1117.59	815.785	801.876	997.594	994.234	1025.5	1007.11	868.125	1157.71	885.59
		PC 40:8	0	0	0	0	0	0	0	0	48.1968	0	0	0	0	0	0	37.1799	0	38.349
		PC 40:7	558.728	648.211	750.089	556.935	556.285	565.241	611.315	641.032	750.349	540.291	534.721	624.683	651.362	689.588	711.288	533.987	563.207	602.735
		PC 40:6	326.529	343.815	316.805	300.143	265.273	246.401	326.498	288.07	358.07	255.025	336.628	275.011	344.789	351.453	402.547	313.3	378.566	343.45
		PC 40:5	69.9143	80.9686	88.1824	74.025	66.4113	69.8477	72.9502	71.1648	99.5846	76.8805	75.6472	83.0499	81.6979	81.2335	91.2488	77.0407	90.4063	76.8896
		PC 40:4	28.5884	26.6217	27.1948	24.0044	21.2224	25.1192	22.767	23.2007	33.2689	24.3196	29.4529	30.2961	29.0933	33.9424	32.7827	26.7461	29.8026	28.0487
		PC 40:3	2.18242	2.29607	2.97038	1.90622	1.74146	1.93881	1.99153	1.80336	3.01849	1.69825	3.62818	2.00537	0	1.70776	2.9313	0	1.74494	1.51109
		PC 42:11	28.9705	26.0231	22.8118	17.9417	20.8122	17.8415	22.325	20.1014	30.496	20.2356	17.1706	24.641	21.5668	24.8349	22.8486	19.868	28.8176	23.7593
		PC 42:10	109.297	100.538	106.69	87.5964	77.1236	86.0354	78.0603	80.137	107.334	79.7486	68.9965	100.678	84.8254	94.8498	94.9311	67.0213	65.6543	68.8183
		PC 42:9	211.672	187.711	206.572	161.531	179.642	178.86	167.127	173.31	225.479	173.279	170.399	228.728	203.19	215.893	209.639	182.131	206.24	198.299
		PC 42:8	63.7021	54.0584	56.8826	52.43	46.3357	48.7569	48.2804	46.969	57.3333	52.0694	35.3733	53.6779	50.5863	52.1424	43.2365	53.2183	56.6383	52.1196
		PC 42:7	18.4622	20.4325	22.5027	21.0989	18.7129	20.8509	21.1115	20.0977	30.1122	22.3149	20.8356	27.3211	22.8543	25.9297	30.16	22.0651	23.8917	21.5851
		PC 42:6	11.299	9.74991	10.8611	9.63726	7.3777	8.32859	6.7829	8.22776	10.8575	7.93521	13.5193	9.35859	10.373	10.7116	12.1855	8.92885	11.0677	10.351
		PC 42:5	2.07185	2.52881	2.85831	2.26404	1.59443	2.81627	2.0903	2.04113	3.85989	2.76165	3.18977	2.69732	2.39918	2.21885	3.19953	2.48031	2.81663	2.46283
		PC 42:0	0	0	3.16226	0	2.37648	0	4.7988	0	3.00923	0	1.39272	4.31105	3.40675	6.15848	0	8.55802	8.37984	9.80222
		PE 34:4	1.3553	1.15164	0	1.35625	0.923869	0.954146	1.34606	1.0986	1.12379	1.13864	0.887846	1.24667	1.29206	1.23558	1.16071	1.56911	1.24062	1.25298
		PE 34:3	9.15167	9.47484	10.5332	11.9624	10.1632	10.3804	11.3358	11.4177	15.0124	9.69986	13.6423	13.1944	10.3868	11.4642	14.8093	8.5348	7.7356	9.23084
		PE 34:2	224.912	214.737	239.007	229.574	184.79	209.554	212.893	207.831	298.614	223.993	271.01	277.723	208.353	262.401	292.076	207.509	197.995	221.988
		PE 34:1	50.3902	48.9503	59.6101	53.4432	42.8536	48.3663	54.8607	54.031	66.813	55.8449	65.9335	65.0171	55.482	62.7097	72.8558	68.9578	66.0428	73.5777
		PE 34:0	0	0	0	0	0	0	0	0	0.813974	0	1.07639	0.93215	0	1.59778	1.39448	1.75525	1.39328	2.00361
		PE 36:6	2.60877	2.4594	2.42697	2.09053	1.31492	2.47357	1.83036	1.89628	3.70773	2.14164	1.8528	3.08231	2.60169	2.61617	2.44544	2.60055	1.71233	1.87069
		PE 36:5	44.8943	58.9028	61.3046	55.5104	39.7597	60.0192	37.9077	51.8834	80.7341	50.595	55.1762	76.8814	63.6903	70.2525	71.5375	53.4039	50.9334	67.1583
		PE 36:4	480.124	433.784	480.114	474.587	380.781	379.655	438.681	432.312	564.27	444.521	486.905	535.497	428.029	519.58	564.604	450.502	419.605	469.244
		PE 36:3	120.354	138.433	155.926	142.652	113.109	130.252	135.668	119.628	182.793	129.404	156.411	161.411	129.749	146.802	171.449	106.959	112.051	131.304
		PE 36:2	127.614	149.962	175.127	167.405	131.388	134.188	161.004	145.718	210.016	159.567	195.053	187.865	166.331	178.307	200.445	159.063	174.742	196.223
		PE 36:1	13.4454	13.6371	14.7745	12.7673	13.335	13.3336	12.8755	11.6618	20.7018	15.1738	19.9706	18.585	15.4373	18.133	21.46	17.6638	18.8948	20.6606
		PE 38:8	6.66804	3.73832	8.85072	11.2488	7.49897	8.65429	6.00341	10.1492	5.08572	7.51339	2.46766	14.0065	10.4385	8.43209	0	7.49146	3.61351	5.20311
		PE 38:7	175.468	193.159	144.858	146.348	128.036	163.349	183.552	164.591	211.108	183.373	154.739	221.91	173.648	227.056	212.123	184.238	183.276	189.511
		PE 38:6	468.551	632.952	604.188	637.693	478.493	576.602	588.845	550.594	771.167	608.902	716.579	720.389	620.3	667.048	749.123	611.203	603.405	695.87
		PE 38:5	314.837	298.768	343.948	402.286	294.387	301.507	303.959	291.869	406.293	317.666	358.864	364.172	326.541	375.526	390.834	291.676	302.257	312.629
		PE 38:4	1036.45	952.989	1020.65	1101.4	759.362	864.787	842.9	923.378	1169.29	975.978	1103.64	1070.04	1020.94	1086.75	1236.64	1008.56	975.041	1172.53
		PE 38:3	42.7956	38.3099	44.8238	34.9827	32.1695	31.0731	38.0783	42.2818	47.4983	42.88	47.4161	48.0181	40.9958	42.7202	55.124	44.1812	41.1244	45.5892
		PE 38:2	6.48662	8.4685	7.95482	6.76382	5.51132	6.08255	5.00997	5.5133	7.88998	6.50995	8.75227	7.84856	5.75453	7.76517	7.49983	7.81823	7.06168	6.90707
		PE 38:1	2.34108	2.46786	2.18599	2.38404	1.51997	1.54044	1.625	1.84423	2.58635	2.36471	2.22855	1.96477	2.24109	2.45034	2.75591	1.69717	1.64694	1.70068
		PE 40:7	497.424	515.879	557.278	487.762	392.694	397.245	460.046	468.54	658.468	527.01	474.262	616.741	587.293	619.068	627.411	533.58	552.556	564.245
		PE 40:6	179.975	201.675	220.347	153.872	174.258	192.514	209.727	199.826	256.848	236.836	261.545	270.568	226.813	250.349	268.632	279.926	262.929	287.36
		PE 40:5	53.5624	51.0168	50.362	50.2271	44.6103	52.2193	38.9879	52.3452	64.6696	53.0291	61.0606	68.2603	50.588	64.8943	66.5784	59.6613	55.1697	66.2554
		PE 40:4	23.3054	20.4138	28.3104	25.2013	20.5245	19.2919	26.8211	23.2087	31.1728	25.5474	30.6411	31.2743	22.4583	23.9829	30.227	29.2506	25.7828	34.9997
		PE 40:3	1.34967	1.2448	1.36396	1.5113	0.835058	1.50697	1.28947	0.888069	1.83372	0	2.35934	1.96414	1.08626	1.01479	1.66421	0	1.25677	1.26364
		PS 34:4	0	33.4152	35.2466	18.3033	0	16.1498	0	0	29.9227	19.0551	22.1648	31.3021	0	25.3591	23.683	20.8744	36.6842	27.3177
		PS 34:2	0	0	0	0	0	0	46.106	0	0	0	73.9125	0	0	0	0	0	0	0
		PS 36:6	0	0	0	26.1843	20.7764	0	37.3984	0	52.3609	0	0	0	0	0	0	0	0	0
		PS 36:5	600.783	299.428	379.589	274.385	218.677	202.173	220.195	188.288	433.731	496.635	78.2937	300.872	299.097	92.2899	344.206	140.464	238.842	398.17
		PS 36:4	151.066	187.42	362.508	75.4336	153.111	165.321	212.87	167.406	271.002	197.722	184.035	356.629	198.28	209.056	243.756	181.011	165.328	293.769
		PS 36:3	0	39.5055	0	0	0	0	0	0	0	0	0	0	0	0	0	0	0	0
		PS 36:2	44.4378	44.5496	40.0107	22.8643	40.9548	35.2651	44.5202	20.3412	53.1892	0	47.3154	51.9662	59.9777	37.3867	46.5875	38.8073	29.7182	52.9959
		PS 38:8	32.758	0	0	24.127	0	0	0	0	0	25.5747	0	0	0	0	48.9064	0	0	0
		PS 38:7	192.569	582.538	458.084	254.347	239.004	240.836	404.598	245.285	424.97	240.581	241.942	340.653	441.113	321.065	423.154	235.001	427.886	384.668
		PS 38:6	311.295	293.945	208.112	97.3384	132.726	138.074	245.647	249.7	254.516	174.418	221.019	209.997	199.997	235.812	342.638	159.903	217.05	295.576
		PS 38:5	147.005	141.243	117.306	84.7834	61.8647	41.5529	86.8366	98.6198	184.505	48.2692	67.1465	101.149	128.343	91.2843	53.8259	92.4197	90.9717	108.04
		PS 38:3	0	30.9036	33.6624	34.1105	24.09	41.6934	28.1206	17.8976	29.4657	31.8101	38.2224	52.3415	34.1617	37.8377	54.73	21.2808	32.971	30.8913
		PS 40:9	0	0	0	0	0	0	0	0	27.674	0	0	0	0	0	0	0	0	31.5003
		PS 40:7	210.581	290.741	221.674	184.408	150.028	172.525	196.243	184.874	274.411	182.638	186.73	272.368	288.945	312.206	272.658	177.693	197.709	234.557
		PS 40:5	53.3419	72.7359	81.4744	64.532	33.3309	57.9591	64.4851	53.2601	80.3095	59.2647	62.7771	60.5083	73.1409	52.3769	77.08	64.7791	76.0682	63.2037
		PS 40:4	0	0	35.1117	17.4691	22.0581	15.3998	24.3444	17.7238	32.9086	22.657	25.6893	33.1562	0	0	32.419	20.1092	24.5866	27.2768
		PS 42:9	75.4895	157.767	158.761	83.2148	81.2118	68.6279	112.238	90.0815	146.577	102.683	83.1226	138.642	137.536	122.886	171.758	112.216	126.999	133.352
		PA 34:2	88.7764	137.452	110.906	63.2221	54.9636	59.5712	72.4731	49.7525	109.899	44.7533	78.9002	64.4182	98.7354	118.506	97.4704	78.5602	80.1497	52.9234
		PA 34:1	55.1719	96.3552	76.7703	53.6404	49.8326	58.5673	75.1571	50.3166	93.9241	46.3404	74.7558	60.457	86.4149	100.011	80.1597	79.207	88.4714	53.9351
		PA 36:3	34.5232	45.4777	20.235	28.8001	17.2311	20.9648	25.4776	18.2155	39.9771	15.5847	24.7581	25.3029	25.3061	35.9887	31.9105	24.8492	26.5251	12.4246
		PA 36:2	23.5267	46.1462	37.2785	25.2695	20.9467	20.3162	23.2036	15.8042	38.5954	12.5302	21.0027	23.9722	28.3027	33.6233	30.1693	33.038	36.3664	20.7541
		PA 36:1	0	9.78714	11.179	7.70487	5.00147	6.529	0	0	9.65689	0	5.89932	6.19928	0	0	7.1917	0	9.75547	6.94163
		PA 38:4	102.787	174.331	143.71	116.738	87.2919	95.1274	131.531	65.2626	166.214	74.9545	110.999	112.079	148.829	177.481	141.129	130.295	120.516	93.8815
		PA 38:3	10.5692	22.0444	14.4371	8.95558	10.1789	9.07482	12.9696	8.56315	18.2622	0	13.837	13.7073	18.2318	15.057	14.4556	9.50684	10.8447	10.4998
		DG 28:0	0	0	0	0	0	8.91466	10.37	10.0558	0	7.36671	8.23236	10.2932	0	0	9.21368	16.6267	12.5274	8.19882
		DG 30:1	18.7304	0	11.4956	0	13.0102	18.1087	15.8514	14.5055	10.4783	11.6704	9.47544	13.1218	13.0544	13.6212	10.8107	15.9961	14.4316	16.3481
		DG 30:0	35.7876	24.3046	17.2701	21.4409	20.7097	19.3845	20.8642	24.5577	16.9208	23.9732	13.7889	23.0664	31.2689	24.9058	17.8923	45.8071	35.174	33.0867
		DG 32:2	20.1194	22.7188	22.8226	18.2516	16.8732	20.3125	32.5959	15.3675	29.768	19.7064	19.9559	18.4123	19.6219	23.1125	15.6482	39.3929	23.9563	24.8004
		DG 32:1	127.936	112.581	84.0261	93.3274	76.2214	75.8993	95.3868	90.3396	89.2699	101.215	80.6351	108.924	99.9844	119.77	101.707	139.842	145.121	149.567
		DG 32:0	101.666	87.038	88.3922	87.5778	82.2882	93.7587	112.146	103.275	89.9913	108.96	87.5049	111.31	149.754	169.904	159.595	229.859	205.266	205.992
		DG 34:3	53.3957	81.515	69.8639	75.4187	51.5983	42.3023	39.3718	40.8846	55.6333	44.6436	59.6741	57.2294	32.7003	46.5764	30.2247	54.2933	51.9609	50.4011
		DG 34:2	192.078	307.762	280.038	317.377	226.671	231.877	229.762	220.564	249.065	271.23	298.565	306.958	243.223	280.685	281.343	328.005	345.256	361.564
		DG 34:1	270.707	374.927	295.341	357.163	261.35	211.731	269.826	320.349	332.534	378.885	348.403	407.467	329.347	384.584	340.684	429.873	461.552	519.934
		DG 34:0	117.342	93.9153	119.869	146.115	97.3354	133.984	113.219	115.509	100.819	127.304	113.749	126.816	172.483	185.023	185.558	192.679	202.689	184.019
		DG 36:4	76.5948	92.301	85.8154	96.9534	71.6601	62.3596	74.1069	54.8838	77.5797	63.0378	86.9379	110.239	49.774	91.3854	75.7066	67.3067	95.0527	80.2701
		DG 36:3	112.902	178.711	157.133	163.125	100.168	99.0189	117.51	94.4558	112.624	128.564	142.205	157.325	87.9088	112.001	110.277	132.579	137.453	141.865
		DG 36:2	153.104	230.05	167.203	238.605	137.497	126.672	95.3229	124.106	128.369	143.782	173.014	217.657	103.335	128.698	122.19	165.201	173.543	169.818
		DG 36:1	29.1147	24.0898	29.5782	29.1728	29.1701	23.5611	24.9656	19.5587	23.405	30.554	31.393	33.1795	28.1761	28.9367	30.5337	40.2675	40.1247	51.0797
		DG 36:0	69.6118	85.0763	83.5426	93.0784	78.6627	60.2253	71.1662	69.856	63.4777	66.4016	61.1217	81.7251	99.5056	99.3563	106.994	117.647	125.337	110.214
		DG 38:5	0	21.8016	24.0379	19.1011	11.3761	11.2352	13.2625	13.6855	12.9879	21.3435	19.3796	26.941	14.2914	15.6697	16.2891	20.5522	26.1444	20.3103
		DG 38:4	20.0455	47.1445	45.7407	50.7334	26.2211	27.4152	14.324	18.8852	29.91	24.8781	29.1197	30.6516	25.5472	34.6067	23.7917	36.098	29.3342	29.5402
		DG 38:3	0	0	0	57.0525	0	12.5175	22.9546	16.9254	0	37.8804	0	14.0288	22.4191	0	0	0	0	0
		DG 38:2	19.4687	20.4527	25.4052	27.0535	17.0243	17.4391	23.3017	16.8793	16.4733	26.7546	26.035	21.7982	11.9094	17.7405	14.4981	30.7263	21.7558	31.7531
		DG 38:1	14.9939	0	9.98404	0	0	0	0	0	0	13.2178	9.80881	12.2713	0	0	10.3805	17.2376	0	11.7837
		DG 38:0	0	0	0	0	0	0	0	0	0	0	0	8.08951	0	0	0	0	0	0
		DG 40:6	0	0	0	0	0	0	0	0	0	0	12.2579	0	0	0	0	0	0	0
		DG 40:3	0	0	0	0	0	0	0	0	0	0	0	9.08007	0	0	0	0	0	0
		DG 40:2	0	0	12.035	14.1139	0	0	0	0	0	7.76301	10.7669	10.8395	0	0	0	15.3749	12.9911	10.0766
		DG 40:1	0	0	0	0	0	0	12.2111	0	0	8.42177	8.78402	0	11.3181	0	0	16.1192	0	0
		DG 40:0	0	0	0	0	0	10.3535	10.7503	9.66862	0	7.882	0	8.72787	13.4872	0	8.91891	0	0	12.5498
		SM 16:0	58.203	37.0904	47.7521	37.7715	39.1852	43.5919	31.521	40.4329	50.6533	44.851	47.4075	52.2255	45.7972	45.1059	52.5716	43.184	47.7888	45.7834
		SM 18:1	1.53281	0	1.34193	1.00335	0.966413	1.03446	1.9178	1.23683	0.975639	1.52531	1.18943	1.83543	0.894845	1.5044	2.07421	2.06196	1.21373	0.878819
		SM 18:0	6.54005	5.35365	5.02303	5.31361	4.86518	4.75572	6.17273	5.29585	5.90656	5.25473	4.80776	6.01735	5.33165	4.79572	5.11367	5.86475	6.28863	5.64113
		SM 20:2	0	0	0	0	3.46849	0	0	0	0	0	0	0	0	0	0	0	0	0
		SM 20:1	0	1.95085	0	0	0	0	0	0	2.18138	0	0	0	0	0	0	0	0	0
		SM 20:0	21.1102	10.4284	13.6738	9.87059	13.8389	9.88297	18.6345	12.0584	8.44261	14.2797	12.3162	11.2391	11.924	13.3632	12.4714	17.9922	15.121	15.4864
		SM 22:2	0	0	1.26714	3.79359	0	0	0	1.58109	2.92173	0	0	0	0	0	4.73542	0	0	2.9159
		SM 22:1	33.1633	23.1177	28.7049	26.3115	28.9711	25.7773	33.9444	34.6145	26.8353	27.9015	24.0905	24.7206	23.9126	36.6507	34.8893	27.3868	26.8439	33.1456
		SM 22:0	177.072	140.588	169.462	140.931	121.977	118.753	183.683	138.488	155.277	150.334	129.593	158.191	129.349	144.816	171.276	155.046	149.3	143.764
		SM 24:2	15.8236	9.62524	13.8645	8.10872	13.424	16.3536	17.7808	16.5424	14.8402	13.938	11.7852	17.3046	9.44446	15.7721	11.9258	12.2049	18.2562	18.6574
		SM 24:1	112.773	121.289	157.317	116.638	103.683	109.121	98.8041	97.6962	161.886	108.18	130.342	95.9043	93.5681	128.436	160.217	71.0167	86.877	108.681
		SM 24:0	101.909	128.499	158.934	128.615	127.835	121.598	112.563	120.644	146.44	134.052	131.726	138.995	108.146	146.01	158.71	102.45	124.659	105.365
		SM 26:3	148.781	139.655	159.909	121.491	136.285	136.382	115.628	150.576	163.09	169.423	87.7946	162.873	146.587	188.108	183.299	154.59	143.794	167.6
		SM 26:0	55.594	29.9771	26.8499	27.0112	30.2859	27.3043	44.4221	39.9534	20.2243	40.874	9.29541	30.8956	36.9307	31.7832	25.2309	52.8564	40.1407	30.5186
		SM 28:4	0	0	0	0	0	0	0	0	0	0	0	0	0	1.0542	0	0	0	0
LpPC 18:2		CE 16:1	129.476	61.6564	60.1436	109.288	56.9219	72.6577	73.1657	49.4352	52.7292	44.2197	49.8039	52.8225	44.2415	48.9988	49.6926	50.4477	43.6543	45.6685
		CE 16:0	36.602	26.1076	0	31.8243	19.8723	23.1155	0	16.0765	0	21.324	0	0	0	0	0	16.1643	0	19.7762
		CE 18:3	0	25.7268	0	0	0	22.5854	0	0	0	0	0	0	0	0	0	0	0	0
		CE 18:2	621.603	195.617	265.761	342.557	213.499	231.243	167.183	110.19	164.038	151.322	137.003	143.336	119.585	102.569	127.837	108.513	187.626	140.263
		CE 18:1	307.532	191.48	159.892	336.589	201.717	192.52	162.973	153.386	137.942	156.779	161.1	169.396	92.9313	156.005	154.078	149.628	184.31	156.457
		CE 20:4	362.928	136.607	132.052	112.009	85.7174	78.1173	95.5696	47.2987	67.5891	72.504	66.1717	53.7863	58.4307	77.0038	75.3765	59.4392	73.8213	48.9541
		CE 20:3	32.4226	0	0	0	20.0471	0	23.5422	15.5124	29.26	23.3972	0	17.1451	0	0	0	14.7152	0	0
		CE 20:2	0	0	0	32.8001	0	0	0	0	0	0	0	0	0	0	21.8619	0	0	0
		CE 20:1	24.7319	0	0	32.1295	0	24.4363	29.2561	17.6127	0	18.766	0	0	0	19.775	21.9927	0	33.333	0
		CE 22:6	60.751	26.9059	36.1399	0	30.4192	29.948	47.0504	27.4032	30.5724	26.6766	37.9126	27.1719	32.6529	40.5114	48.4988	29.8198	56.3672	32.1372
		CE 22:5	29.4353	0	0	0	0	0	0	0	0	18.3386	0	0	0	0	0	12.7818	0	0
		CE 22:3	22.923	0	0	0	0	26.3464	25.0278	0	0	0	0	0	0	0	27.1147	0	0	0
		CE 24:1	28.0138	22.7518	0	34.2133	25.6206	31.0264	36.0716	14.5808	0	20.7675	0	0	0	26.9068	30.0269	12.6946	33.7733	0
		CE 24:0	0	0	0	0	0	36.9582	0	0	0	22.4425	0	0	0	0	0	0	0	0
		TG 42:2_incl_18:2	0	0	0	0	0	0	0	0	0	0	0	0	0	0	1.26122	0	0	0
		TG 44:3_incl_18:2	2.58062	0	0	0	0	0	0	0	0	0	0	0	0	0	0	0	0	0
		TG 44:2_incl_18:2	0	2.08353	0	2.79415	0	1.82058	2.19404	0	0	0	0	0	1.83731	3.37028	1.43182	1.94676	2.94358	2.95273
		TG 46:3_incl_18:2	4.90659	3.13653	0	5.79841	2.67163	0	4.76575	0	4.26256	2.5385	2.95778	1.67386	3.03699	1.56527	3.01106	3.4872	3.93391	2.88776
		TG 46:2_incl_18:2	17.269	11.1667	6.89717	15.1701	7.81128	7.08526	9.72033	8.63024	5.60518	9.41887	8.79194	7.81373	10.7506	10.9246	9.82354	14.7531	10.9736	12.5674
		TG 48:4_incl_18:2	3.90908	2.03901	0	3.07686	1.70121	1.64802	2.83922	2.25638	2.06395	2.03387	2.20782	0	2.86335	3.78037	3.18364	5.11324	5.65582	4.87717
		TG 48:3_incl_18:2	24.4935	14.8038	8.43622	26.888	14.3928	15.8939	22.0026	16.7827	13.8369	16.5944	17.489	17.9439	18.8165	27.7574	29.377	31.6499	27.2649	34.7507
		TG 48:2_incl_18:2	53.2349	37.6422	26.1059	53.0278	25.1678	37.8365	47.8259	30.8338	30.2604	40.0444	46.5205	42.4866	38.605	60.7359	53.577	87.86	107.942	109.999
		TG 50:5_incl_18:2	0	1.9052	0	0	1.6526	0	1.59395	0	0	0	1.91353	0	3.18584	2.88371	2.53139	4.54869	3.98599	3.09129
		TG 50:4_incl_18:2	39.1524	30.8508	24.4078	31.995	27.1068	26.5659	32.9698	30.3274	28.4003	33.534	38.1547	43.6757	49.1571	65.0058	48.6214	97.0829	89.5407	100.09
		TG 50:3_incl_18:2	252.057	184.099	154.525	225.853	146.067	177.88	210.676	180.112	174.258	231.587	271.066	235.094	236.714	306.726	265.563	350.94	415.81	365.496
		TG 50:2_incl_18:2	231.995	173.795	180.15	219.855	129.902	143.544	196.497	187.435	159.812	241.792	239.781	246.252	249.886	285.305	238.457	453.049	504.988	386.672
		TG 50:0_incl_18:2	24.4526	20.5213	22.1971	20.6992	17.5793	21.2678	23.262	20.0999	17.5033	20.6387	24.0262	20.9872	20.1874	25.09	17.5898	23.1627	19.0496	19.9865
		TG 52:6_incl_18:2	4.04713	2.399	2.7967	5.40636	2.43684	2.47329	4.10226	2.74389	2.44176	3.52308	4.77029	4.06677	5.10057	6.04048	5.53212	8.74078	8.2871	9.15545
		TG 52:5_incl_18:2	56.4072	47.7531	50.0677	38.3489	33.8364	40.689	56.7428	50.3582	50.8718	45.647	61.1926	66.1692	70.6785	103.063	73.7702	128.261	155.595	140.136
		TG 52:4_incl_18:2	477.139	372.808	320.663	456.335	306.009	380.801	401.765	300.7	386.903	407.889	548.049	446.999	592.923	658.376	555.001	929.586	796.65	1089.91
		TG 52:3_incl_18:2	794.447	665.527	656.03	807.347	537.419	640.384	741.634	693.434	666.522	746.61	823.348	822.854	924.235	1159.26	865.052	1263.55	1104.36	1339.46
		TG 52:2_incl_18:2	52.4862	36.6597	48.9751	51.1936	32.6131	39.1273	51.6297	40.4636	42.2341	55.5799	56.3215	78.4067	60.3327	65.3831	52.6175	120.577	105.581	112.071
		TG 54:8_incl_18:2	0	0	0	0	0	0	0	0	0	0	0	0	0	1.94069	0	3.20242	1.87975	1.86404
		TG 54:7_incl_18:2	8.26005	7.77656	6.55516	7.80211	4.51933	8.066	6.86964	8.43754	6.42419	5.6801	9.65185	9.27946	11.4924	12.6325	10.7708	13.4064	21.9675	13.4354
		TG 54:6_incl_18:2	73.8688	61.5414	59.9869	77.2239	44.9542	62.542	71.6017	73.1228	53.2709	63.4608	90.8825	87.3185	92.6442	114.21	100.795	163.559	198.146	176.061
		TG 54:5_incl_18:2	181.913	126.119	122.336	144.262	113.372	144.297	115.254	135.669	143.876	160.311	189.305	202.698	225.372	293.156	245.199	310.253	357.333	402.472
		TG 54:4_incl_18:2	235.998	202.967	188.828	226.15	201.049	222.881	235.313	189.012	159.833	228.17	259.321	290.078	197.407	353.724	286.641	364.034	349.216	315.337
		TG 54:3_incl_18:2	90.0293	70.7679	80.3116	86.2752	71.7652	78.4206	87.6908	76.3121	77.4527	89.744	102.971	114.138	99.2488	122.467	116.114	152.838	142.764	162.266
		TG 54:2_incl_18:2	30.6039	20.1473	17.659	29.3424	19.9933	22.7589	22.9845	19.5339	19.0811	28.8046	32.6614	37.5149	30.9139	37.0056	30.1987	66.1441	57.1682	64.8367
		TG 56:9_incl_18:2	2.41226	2.16413	2.00494	0	1.50486	2.48616	1.79902	1.995	2.00145	2.18937	2.3692	2.35027	2.89631	3.76159	3.28723	3.69009	4.48002	5.56953
		TG 56:8_incl_18:2	17.1758	17.3667	16.1114	23.5314	15.7383	19.838	19.0074	17.8488	15.4933	18.1872	22.3826	25.9004	25.7315	35.0986	29.0115	46.8522	38.194	32.7815
		TG 56:7_incl_18:2	29.47	23.735	24.6864	27.8022	25.3274	26.6158	33.8706	25.2934	23.4094	30.6677	29.1423	34.069	40.2776	52.5787	39.8045	67.1898	59.0982	101.358
		TG 56:6_incl_18:2	44.8286	34.1184	36.3968	43.3837	26.3044	33.5197	40.7458	35.0135	28.1767	38.5707	47.1693	47.0899	52.6991	68.1525	48.904	85.3517	77.5996	82.1573
		TG 56:5_incl_18:2	26.8304	23.185	20.282	23.8399	17.4263	23.3669	21.9285	23.1893	21.2698	22.4946	26.1914	29.2112	30.8438	41.0962	29.4408	43.5115	43.74	54.6135
		TG 56:4_incl_18:2	35.4036	26.633	31.1578	36.0705	24.9239	29.1013	33.8355	29.7547	29.5435	33.0452	34.3244	41.5917	43.9369	46.235	43.8003	56.4168	88.8177	58.9009
		TG 56:3_incl_18:2	28.759	23.7118	23.271	26.3126	21.9312	23.6301	31.1812	19.0016	22.1361	25.8209	25.9359	35.6847	29.9582	42.0588	34.3028	64.3803	30.638	58.2406
		TG 56:2_incl_18:2	10.4789	6.17726	5.40818	6.51204	5.7607	6.23336	10.5955	7.16854	7.9387	9.76669	12.2595	11.3434	13.0404	14.6677	10.4733	25.3606	20.7754	27.67
		TG 58:10_incl_18:2	0	0	0	2.37147	0	1.66789	0	2.36519	1.71322	1.96941	0	2.05457	2.73597	4.16848	3.23068	5.24628	4.90684	6.40897
		TG 58:9_incl_18:2	4.45562	3.83305	4.81943	6.19347	4.69651	5.3813	6.14936	3.51115	5.12609	4.59221	6.70178	4.84227	6.96535	8.21565	6.52551	9.12906	11.6376	7.79175
		TG 58:8_incl_18:2	6.86437	6.63839	5.07672	7.8227	6.81875	7.49766	7.77349	5.58891	5.86215	6.88094	9.55249	9.43653	10.9557	12.3782	13.1461	20.2896	14.9786	15.4663
		TG 58:7_incl_18:2	9.1194	9.57807	8.52507	12.0327	5.76685	8.77066	8.76312	8.71963	7.99727	7.65774	11.1059	14.0432	13.9905	20.477	15.4719	27.2422	20.2632	32.4084
		TG 58:6_incl_18:2	7.65155	6.44374	6.32061	5.71668	5.17457	5.92195	7.65578	6.21633	4.12307	6.56688	9.06493	9.71752	10.5189	15.1375	9.14456	17.1648	15.288	26.0431
		TG 58:5_incl_18:2	4.1756	2.37222	0	3.35634	3.50279	2.61182	4.18564	3.29985	2.53829	2.67162	3.43675	3.61896	4.4652	6.68751	6.17767	9.20183	8.72314	12.0501
		TG 58:4_incl_18:2	6.37722	5.92009	5.75487	5.59186	5.29018	6.21463	6.54908	7.03081	4.87566	6.47715	7.10979	9.56426	10.4714	10.964	10.0231	15.6172	16.0932	25.6179
		TG 58:3_incl_18:2	5.33848	4.91889	5.66611	8.7146	4.40813	5.65207	6.80728	4.59642	4.9686	7.80955	5.67357	7.33968	8.36572	11.5835	8.6437	14.2921	11.3915	21.4916
		TG 58:2_incl_18:2	3.10582	3.47061	2.34576	3.71043	1.63034	2.35619	3.55353	2.22595	2.95905	3.19371	2.90109	4.00188	3.60651	3.63505	3.99261	7.76618	6.28184	8.91807
		TG 60:10_incl_18:2	0	0	0	0	0	0	0	0	0	0	0	0	0	0	0	0	1.60205	0
		TG 60:9_incl_18:2	0	0	0	0	0	0	0	0	0	0	2.72411	2.0699	2.12488	3.30878	3.80909	4.66503	2.42981	4.96043
		TG 60:8_incl_18:2	2.37091	2.5429	2.5991	0	1.91872	2.09918	2.63677	1.70478	0	2.08194	2.23428	2.96392	2.73409	5.14736	3.69565	6.43282	4.80079	8.6631
		TG 60:7_incl_18:2	2.32452	0	0	0	0	0	2.42779	1.79108	0	0	2.71106	1.88828	2.35347	3.96419	1.94711	5.77989	3.40781	5.81535
		TG 60:6_incl_18:2	0	0	0	0	0	0	0	0	0	0	0	0	1.56787	2.12408	0	2.99359	2.76657	2.69487
		TG 60:5_incl_18:2	0	0	0	0	0	0	0	0	0	0	0	0	1.68499	2.20723	0	2.22019	1.56266	3.11283
		TG 60:4_incl_18:2	0	2.49962	0	2.45688	1.64337	0	0	0	0	0	0	0	2.55849	2.679	1.99566	5.1177	6.95289	5.37048
		TG 60:3_incl_18:2	0	0	0	0	0	0	2.07514	0	0	0	2.38015	2.44804	3.07979	3.7978	2.30725	4.01717	4.05279	5.51212
		TG 60:2_incl_18:2	0	0	0	0	0	0	0	0	0	0	0	0	0	0	0	0	1.51086	2.33889
		TG x:y	18744.3	14662.5	14507	17610.9	12060.8	14438.7	16886.7	14563.2	14087.6	17206.2	18837.6	19090.9	18259.5	22336.8	18284.2	24870.7	24646.5	26086.2
		LPC 16:2	0.5253	0	0	0	0.447899	0	0	0	1.32614	0	0	0	0	0	0	0	0	0
		LPC 16:1	7.8593	7.12194	5.68684	7.55374	5.41331	6.78073	5.41798	4.81537	4.49919	8.17051	6.98899	7.8324	4.40129	3.39752	4.67164	6.07357	6.67859	7.05981
		LPC 16:0	134.203	105.268	120.514	162.346	128.781	160.721	125.378	106.834	138.155	176.476	228.705	215.231	130.445	104.351	102.17	157.694	183.631	146.983
		LPC 18:3	1.56459	1.34727	1.30159	0.981498	1.22949	1.07257	0.784837	0.798095	0.819385	1.6392	1.05216	1.63939	0	0.996679	1.08305	1.17577	1.21031	1.23709
		LPC 18:2	42.289	26.3044	29.7866	46.2289	29.1088	32.752	28.7229	25.9371	34.6599	56.4981	39.5443	42.632	40.7155	27.3504	32.1092	41.7383	44.6747	47.8547
		LPC 18:1	50.5164	49.9125	35.2907	40.9632	33.8118	42.4423	34.0447	40.8661	38.2804	63.068	47.3068	49.9057	46.0661	28.6698	34.0179	42.1662	41.0276	41.7504
		LPC 18:0	73.9237	52.854	58.0776	62.2889	57.1754	74.3889	62.7708	57.0624	66.2065	71.7219	68.4359	61.7401	66.0944	60.7104	57.8234	59.1454	59.7155	56.7846
		LPC 20:5	0.924704	0	0.545611	1.01886	0	0	0	0.534303	0	0	1.22477	0	0	0	0	0.636706	0	0
		LPC 20:4	34.0406	22.4921	27.2835	24.988	25.6536	25.3566	22.5555	22.401	23.1356	33.5211	28.7392	32.8524	21.3285	21.8321	21.1553	23.6414	25.7034	26.147
		LPC 20:3	8.5405	5.55461	6.83245	6.82616	5.83983	6.57257	5.70844	5.3494	5.63947	7.54959	9.22344	8.44705	8.14918	5.53166	6.05124	7.16704	6.73007	8.93598
		LPC 20:1	3.50176	2.14664	2.97221	3.03542	2.32833	2.99623	3.06402	2.77065	2.88402	3.21614	3.44109	3.26092	1.99658	2.24075	2.51846	2.24608	2.83344	2.00875
		LPC 20:0	2.36365	2.4976	3.33224	4.51271	2.32387	2.85872	3.13641	2.9415	2.36942	3.68386	2.46452	3.5616	3.85875	2.65495	2.29867	2.87903	2.14938	5.3956
		LPC 22:6	22.2163	13.9291	14.5256	16.3706	11.3709	14.1162	13.0115	11.4397	11.5795	18.462	21.3684	19.8854	13.8232	12.4494	13.6265	18.1764	18.8886	20.9295
		LPC 22:5	6.00748	3.31392	3.20957	3.40138	3.53456	3.54443	3.40037	2.67346	2.60178	4.45179	3.71419	4.37511	3.53464	3.90032	3.69792	4.73388	5.6571	3.81849
		LPC 22:4	1.31835	1.22344	1.0106	1.30667	0.936008	0.955508	1.29392	1.35777	1.16158	1.8855	1.2476	1.73643	1.44132	1.32954	1.76491	1.24744	1.06393	1.51104
		LPC 22:3	0.728369	0	0	0	0	0.761508	0	0	0	0	0	0	0	0	0	0	0	0
		LPC 22:0	7.68537	6.03767	7.1521	5.30503	5.71555	6.05398	4.56609	4.93167	5.01347	5.29518	10.0835	6.17566	5.69093	4.3963	5.14977	3.81096	4.04418	3.86154
		LPE 16:0	38.1889	30.3623	24.7833	38.3579	32.6879	33.7169	33.1616	18.0552	23.8971	60.2064	47.4965	63.605	21.2655	17.867	20.2459	45.252	51.5401	59.0264
		LPE 18:2	5.41682	0	0	6.24213	6.50124	0	7.04782	5.60966	7.77533	8.9353	7.34229	10.7513	6.33818	5.49162	6.64406	8.32357	7.5199	7.28909
		LPE 18:1	11.649	12.1996	10.975	16.3959	15.3233	13.1241	12.5955	8.74685	8.93327	19.473	17.6001	28.5916	10.4665	7.80278	7.82498	19.3341	16.4557	18.734
		LPE 18:0	42.2391	40.0975	36.1764	47.7925	44.244	46.183	31.0663	29.0621	24.0417	69.9942	55.5962	91.0391	29.8726	20.0216	26.6611	82.9542	105.358	92.5141
		LPE 20:4	36.3158	39.7339	32.033	32.7404	33.4286	31.5332	34.3382	32.9763	23.1355	47.4811	35.8252	34.9333	30.6254	23.976	31.846	42.4511	39.0963	47.9117
		LPE 22:6	16.3268	18.5788	11.646	16.2012	16.0537	13.4188	17.0266	14.5277	12.7277	20.3265	17.389	25.9841	15.3551	11.2978	15.5304	23.2883	25.6682	26.3259
		LPE 22:4	4.83173	7.93645	0	0	0	0	0	0	0	0	6.28475	0	0	5.43197	7.48121	5.84382	6.9274	7.41489
		PC 30:1	2.29361	2.24575	2.25211	3.94556	2.98918	2.87812	2.95438	4.50308	3.67486	2.9044	3.51105	2.56169	6.63766	3.10007	3.0688	3.15592	4.05213	2.14264
		PC 30:0	3.12136	3.33143	2.76128	2.29839	3.79214	2.42426	2.84691	3.4068	3.93843	2.91146	3.0954	3.61993	3.05872	3.41363	3.07794	4.03284	5.34353	3.41759
		PC 32:3	5.51782	2.5636	2.76337	2.4293	3.5515	1.97687	2.55442	2.10716	2.27838	2.33047	3.02023	3.23968	2.92718	2.62241	3.12217	3.96386	3.91962	3.18267
		PC 32:2	26.2889	21.5289	22.4622	21.4574	28.5991	20.9445	25.8189	25.311	34.5958	23.4316	30.9398	25.6247	28.6431	32.5708	32.9571	25.8821	28.0418	26.9419
		PC 32:1	235.139	215.635	225.792	227.939	315.832	193.799	247.786	239.045	288.122	226.562	254.216	230.719	214.083	243.53	215.875	182.96	201.708	183.767
		PC 32:0	65.0464	55.1684	55.7712	53.05	64.2614	48.3697	50.1279	59.8511	67.2998	45.8414	61.1844	58.4219	64.7176	67.0723	61.1072	76.9204	83.9575	70.5569
		PC 34:4	153.484	198.511	193.335	146.842	223.792	177.307	211.666	206.725	198.056	162.454	224.576	195.803	181.807	189.321	202.068	161.55	157.255	144.933
		PC 34:3	197.038	231.774	220.715	201.067	305.494	226.07	237.055	251.621	256.965	249.545	227.731	241.713	242.849	278.228	271.935	246.554	272.334	199.234
		PC 34:2	3047.85	2289.43	2717.31	2472.33	3721.16	2547.24	2602.83	2663.08	3148.82	2498.6	2796.58	2720.15	2765.44	3352.15	3120.22	2784.45	3838.5	2612.52
		PC 34:1	1822.26	1512.37	1595.8	1674.4	2517.48	1552.56	2033.45	2114.28	2053.4	1694.68	2374.84	1862.78	1687.14	1755.01	1914.52	1482.04	1839.49	1449.03
		PC 36:7	10.6048	10.3823	11.4711	8.83881	14.6247	9.85976	12.4487	21.7713	13.5679	10.5739	12.5117	13.1748	12.3205	12.7146	13.5392	8.72012	11.5011	11.4806
		PC 36:6	117.464	127.649	153.333	152.387	201.343	131.376	123.215	160.302	193.458	140.949	173.787	164.682	156.916	186.025	194.115	145.771	213.85	146.34
		PC 36:5	2008.13	1900.32	2335.58	1461.99	2427.52	1626.99	2253.06	2436.43	2221.06	1627.84	2217.26	2165.84	2085.4	2314.8	2386.15	2360.64	2309.33	2285.19
		PC 36:4	3142.41	2947.81	2656.95	2598.81	4376.54	2694.7	3163.39	3348.07	3857.72	2761.74	3150.59	3114.72	3008.53	3154.61	2815.22	2560.38	2980.87	2713.52
		PC 36:3	512.421	522.525	501.418	408.635	553.769	414.571	539.009	501.646	710.249	451.353	481.9	537.875	387.455	590.053	555.52	470.457	490.209	441.434
		PC 36:2	853.724	697.76	712.604	551.869	1132.91	660.817	808.597	834.917	1264.94	695.431	922.598	766.185	781.156	930.338	827.519	635.139	840.008	712.528
		PC 36:1	151.187	129.451	112.239	113.937	185.564	125.727	135.588	141.092	182.735	123.56	155.837	148.421	126.445	158.622	150.032	157.78	155.08	143.482
		PC 38:9	6.06606	6.22425	5.50017	5.15028	7.22792	4.58307	8.75396	4.80779	8.91681	6.04886	6.84852	7.11907	6.13467	7.21264	7.13104	7.20404	9.12664	5.99626
		PC 38:8	65.2622	65.6581	67.9295	57.2266	80.9053	62.1672	70.6909	102.152	81.2734	51.1664	68.4557	73.5287	60.7112	70.0547	73.1901	53.0366	54.8634	46.8441
		PC 38:7	1184.73	1552.62	1414.73	943.457	2066.02	1315.5	1534.65	1410.81	1471.29	911.708	1486.8	1405.97	1382.02	1644.75	1406.55	1222.56	1205.82	1109.19
		PC 38:6	1892.08	1559.06	1293.66	1537.31	2247.76	1384.35	1510.32	1927.4	2090.7	1710.44	2524.49	1724.87	1583.51	1991.04	2017.59	1422.75	1706.47	1427.34
		PC 38:5	1092.63	1004.93	1159.59	1208.34	1301.22	907.372	664.606	1581.09	1109.64	786.634	1018.04	1098.55	1040.19	1219.9	1147.99	954.759	1032.63	732.646
		PC 38:4	884.451	836.417	696.748	917.759	1288.19	743.307	998.249	935.841	1074.1	790.073	804.738	826.861	564.848	896.628	853.444	749.194	920.565	651.308
		PC 38:3	137.325	118.139	116.733	107.81	152.948	113.388	122.685	119.484	163.835	124.414	135.798	134.147	139.727	140.364	146.063	118.744	151.041	117.814
		PC 38:2	27.8406	27.2124	27.9888	29.6575	38.7735	24.6821	27.2934	32.4231	34.0318	26.9406	32.7561	33.8676	27.1096	34.362	34.5378	25.5833	28.7158	31.841
		PC 38:1	0	0	2.14932	2.09961	3.81525	2.36104	0	0	2.70863	1.88927	0	2.72492	2.70212	0	0	0	3.70349	3.8919
		PC 40:8	0	0	0	0	0	44.6338	48.4158	0	0	0	0	0	0	0	0	0	0	0
		PC 40:6	332.562	303.618	300.974	286.873	466.172	290.953	338.65	333.766	422.554	316.152	391.093	344.83	420.695	429.296	322.882	346.04	326.752	323.418
		PC 40:5	79.8887	91.8074	73.9673	62.4292	109.612	67.2038	88.8919	78.0983	98.9034	76.2429	89.7069	77.5015	74.7144	86.8809	88.4618	82.8774	93.3753	75.2909
		PC 40:4	27.7761	20.4082	20.6795	27.6186	34.8329	22.0096	29.1081	21.556	29.303	22.5387	28.6379	27.7342	26.4984	33.2599	32.7098	26.9316	28.2308	25.3331
		PC 40:3	1.87589	1.68593	2.41336	1.95008	3.19985	1.9368	1.78547	1.75227	2.89346	1.54932	3.57386	1.73808	2.42515	2.43961	2.04186	2.08855	2.59743	1.93465
		PC 40:0	1.16643	0	0	0	0	0	0	0	0	0	0	0	0	0	0	0	0	0
		PC 42:11	23.1154	23.9646	23.931	21.3726	30.5811	20.2811	27.8432	31.2967	30.331	21.7828	27.0834	28.2829	25.7016	30.9139	29.7205	30.7748	27.4955	22.9313
		PC 42:10	98.8356	102.191	88.3809	72.8363	134.612	88.0886	95.6622	95.7472	109.805	85.4776	84.115	77.322	77.3779	89.0907	104.955	73.0594	82.381	63.8091
		PC 42:8	50.015	50.116	46.6026	45.7107	59.8715	40.4295	54.5177	60.133	67.9896	43.5798	54.8264	56.6094	49.8825	50.0936	56.8937	55.2135	72.1471	40.8795
		PC 42:7	31.6712	23.2743	21.9192	17.9416	25.7135	20.711	28.9662	24.509	30.4132	19.436	26.5864	28.7819	25.4777	26.6615	29.1767	24.0909	24.0804	23.4801
		PC 42:6	10.0942	12.0204	8.01985	7.13533	11.3737	9.11833	9.17198	9.22878	12.8744	5.46397	9.89378	10.3042	11.3714	11.9284	12.5143	12.6113	18.9522	10.6912
		PC 42:5	2.10316	2.12326	2.36204	2.99587	3.36959	2.53132	2.87966	2.05644	3.70611	1.84569	3.65091	2.22039	3.27292	3.19988	2.1466	2.3484	3.16403	2.44623
		PC 42:0	0	0	1.25129	2.31327	1.42158	0.545239	3.40302	0	0	2.73018	0	0	0	2.84386	0	4.53734	4.32809	3.02316
		PE 34:4	0	1.19462	1.16445	0	1.04388	1.07556	1.16365	0	0	0	1.49515	0	1.13194	0	0	0	0.960002	0
		PE 34:3	13.3984	10.506	11.9661	10.9398	10.4303	11.6891	10.5371	10.4196	13.4119	9.81646	13.3695	12.6904	12.5615	11.6083	11.3172	8.27299	7.08908	10.7113
		PE 34:2	231.476	210.534	226.122	234.315	234.293	201.097	224.852	199.225	252.281	206.265	254.876	255.94	255.383	246.811	215.318	210.39	218.092	167.57
		PE 34:1	51.5329	44.1175	46.8018	46.6616	43.526	46.5127	44.4842	38.2196	51.3661	48.095	56.3424	45.6457	48.9889	43.0907	44.8658	38.6955	41.6506	35.163
		PE 34:0	0	0	0	0	0	0	0	0	0	0	0	0	0	0	0	0.868367	0	1.41573
		PE 36:6	1.85737	2.15337	2.06873	2.26924	2.27829	1.86273	2.46587	1.79554	3.12781	0.998779	1.86547	2.33395	2.72978	2.45804	1.92257	1.48002	1.71571	1.99782
		PE 36:5	58.5616	62.6045	72.5167	55.4347	43.4148	61.7766	59.8685	41.4463	54.4073	39.2136	77.7009	57.0363	54.5046	58.8253	56.2135	45.9557	55.9531	60.1579
		PE 36:4	506.771	456.329	481.286	432.19	462.948	460.71	444.118	405.921	493.759	426.766	466.602	507.657	542.714	461.169	485.372	393.049	351.464	464.492
		PE 36:3	134.977	129.917	143.722	151.07	136.195	133.799	135.553	112.097	149.442	123.025	146.124	156.824	147.63	148.511	166.229	123.834	115.186	156.011
		PE 36:2	148.974	147.534	167.62	183.431	171.754	139.589	123.547	152.651	147.682	159.538	171.794	182.199	181.966	171.419	166.142	158.933	114.619	127.291
		PE 36:1	12.1519	11.7938	12.747	11.9638	11.1334	12.342	14.0766	10.8536	13.377	12.4521	14.2071	16.775	15.7609	13.0031	13.3786	13.8586	13.0149	16.708
		PE 38:8	9.74033	9.44395	10.9526	8.36398	6.6088	6.33276	6.80365	1.69701	11.8454	6.95367	11.7933	13.7511	3.37716	3.52212	13.4837	6.27477	2.66475	1.95699
		PE 38:7	147.523	174.309	178.013	181.376	172.994	143.761	200.543	153.737	204.257	149.429	197.445	190.415	125.421	187.826	212.291	143.58	195.68	181.818
		PE 38:6	654.592	576.371	532.476	539.435	562.514	561.42	609.998	521.113	595.373	544.879	719.083	691.091	767.56	711.277	637.773	534.072	592.813	661.69
		PE 38:5	337.36	325.668	341.874	350.347	326.279	276.422	331.807	293.877	391.03	291.546	293.655	345.622	353.913	352.395	340.393	250.588	278.621	245.036
		PE 38:4	1047.92	972.133	1025.63	956.122	1107.91	856.044	1021.74	962.961	929.204	926.881	1157.55	1053.32	1142.12	1063.3	997.403	861.807	859.17	1115.05
		PE 38:3	44.7393	37.5972	37.6081	41.8967	38.6568	38.3223	30.5173	37.2496	42.0165	41.2488	48.1736	44.4581	37.8726	33.4247	43.8835	36.7963	44.3388	43.3612
		PE 38:2	7.43882	7.27268	6.591	5.23482	6.26091	6.78389	5.98417	4.49948	5.5557	5.82849	8.48952	6.38819	8.73426	8.19084	6.32604	5.46383	6.96134	8.29797
		PE 38:1	1.96142	1.45869	1.30651	1.59756	1.62777	1.28541	1.89593	1.25461	2.32934	1.55444	2.46706	1.79517	1.83746	2.77772	1.88998	2.36208	2.35662	2.04694
		PE 40:7	488.557	501.408	548.016	553.098	515.228	444.186	510.205	447.017	457.579	491.14	464.822	584.738	616.912	564.34	616.1	444.287	496.21	363.325
		PE 40:6	203.382	188.32	209.345	242.906	203.305	204.167	204.365	179.657	221.633	159.605	281.748	226.132	247.491	244.387	228.902	239.267	249.493	282.661
		PE 40:5	50.3054	40.9054	53.5437	56.6756	41.0563	47.944	51.1403	46.8678	52.8355	51.3607	66.5208	57.5587	41.7363	57.7486	58.4818	45.6353	52.8647	67.4303
		PE 40:4	27.201	21.181	23.2866	23.9994	24.0366	23.9827	23.6395	21.0861	18.888	21.8401	25.8952	27.8045	23.2574	27.5054	25.3295	26.8801	26.0148	27.6306
		PE 40:3	1.07854	1.17777	0	1.56553	0.949628	1.46419	1.49331	1.23448	1.6983	1.21942	1.58967	0	1.4308	1.8319	1.51857	1.71864	1.47243	2.08507
		PE 40:2	0	0	0	0	0	0	0	0	0	0	0	0	0	0	0	0.96172	1.0347	0
		PS 34:2	0	50.5951	0	0	0	0	56.4697	57.6498	0	0	0	0	0	0	0	0	0	0
		PS 36:6	0	0	0	0	41.0319	0	0	0	33.4258	0	0	0	0	0	64.1097	0	0	0
		PS 36:5	109.489	412.493	443.336	212.911	253.288	336.661	456.653	374.746	218.139	256.045	276.038	200.292	372.81	247.756	295.795	402.037	362.116	244.145
		PS 36:4	232.362	184.603	261.41	199.756	151.763	116.758	306.293	214.558	217.412	195.934	224.38	162.991	205.164	136.101	127.352	135.776	174.926	148.669
		PS 36:2	0	0	30.8233	40.696	41.7067	53.2422	46.8164	27.5338	27.4362	40.7353	45.9773	32.5992	54.5072	52.532	43.7348	28.2531	44.8826	24.9792
		PS 38:8	0	0	0	0	0	0	0	28.0648	0	0	0	0	0	0	29.9414	0	0	0
		PS 38:6	146.964	192.944	206.577	210.985	152.159	260.303	133.107	279.892	135.495	122.319	245.821	110.688	270.408	176.737	246.267	114.677	198.359	131.004
		PS 38:5	141.632	122.789	82.588	76.4107	94.5437	135.974	110.75	177.87	80.9668	116.508	106.488	128.944	89.7459	143.919	96.8118	86.7177	144.609	62.4817
		PS 38:4	797.799	611.91	769.008	680.417	751.499	923.235	832.126	661.068	689.633	825.824	903.94	785.209	906.722	606.199	862.381	710.707	764.309	566.103
		PS 38:3	31.7921	0	35.6361	0	26.5937	25.1565	45.2102	28.8824	41.4876	39.849	41.5138	50.1262	51.4204	0	20.4413	31.6088	41.0413	24.7483
		PS 40:9	0	0	0	0	0	0	34.0535	0	0	0	0	0	0	0	0	0	0	0
		PS 40:8	42.0349	61.1004	100.046	100.19	79.4729	77.4048	83.6723	56.1005	74.3211	63.9752	91.767	71.9516	98.483	58.0777	59.5691	92.8725	86.1512	117.331
		PS 40:7	252.415	226.255	276.627	207.541	259.545	242.955	195.418	196.179	223.063	231.45	321.342	185.59	257.53	217.384	233.925	187.254	183.949	163.42
		PS 40:6	565.295	442.724	528.478	417.521	492.163	425.037	533.164	446.26	369.1	450.286	655.519	436.555	598.757	428.795	542.834	377.514	536.143	365.353
		PS 40:5	61.7499	48.3061	52.1437	49.5668	69.9158	66.4445	71.5295	44.5539	48.6498	62.4108	74.0832	45.2441	80.3992	50.5797	66.4802	47.7873	51.8436	54.4605
		PS 40:4	41.4038	0	0	26.0357	29.4008	23.9186	0	0	26.2546	0	35.6716	20.8768	30.822	29.3682	23.5271	29.6264	30.0841	0
		PS 42:9	117.168	95.8879	100.583	83.3476	109.626	81.107	116.644	99.0536	86.1785	97.0549	111.163	103.698	128.943	101.629	124.557	122.12	144.897	90.7833
		PA 34:2	45.1061	59.0135	58.6137	53.8989	55.2133	55.2614	85.3978	52.1862	77.1684	55.2446	67.9183	42.9672	81.8546	108.911	101.369	69.7729	57.9621	51.0778
		PA 34:1	31.9187	39.9023	44.7413	34.5534	43.6474	38.7745	52.7084	42.3156	50.7198	42.9355	48.6746	39.8568	49.6762	66.516	53.3592	35.2864	51.8052	35.8921
		PA 36:3	14.6633	18.3547	23.7613	23.1653	27.9215	22.0921	29.0651	20.559	28.2399	24.5125	29.296	22.8359	25.478	34.1061	31.2957	27.2269	27.8502	14.0187
		PA 36:2	13.9958	27.4999	20.0828	24.3619	19.6327	21.8007	30.4461	12.6177	27.8136	19.1818	23.0646	18.1836	29.9183	31.2339	32.0966	14.7726	32.213	13.6003
		PA 38:4	57.61	78.3181	91.4439	97.1635	77.6746	91.5856	138.982	62.2761	132.249	89.5224	88.4455	103.374	125.943	131.442	121.038	79.5837	122.577	101.97
		PA 38:3	3.99368	7.88299	9.65901	8.50301	12.9122	8.12694	9.58282	8.45252	0	0	11.914	11.0579	12.2848	11.2842	9.65728	6.07715	0	0
		DG 28:0	9.82364	0	0	15.6367	12.5226	12.6838	0	13.8875	0	11.2874	0	8.80506	9.38628	0	0	0	0	0
		DG 30:1	16.5893	0	0	19.1301	11.5741	11.5645	13.8636	12.3506	0	13.2733	12.7237	13.2085	0	0	12.4351	11.8435	14.0278	11.2505
		DG 30:0	25.0865	24.7111	15.3603	29.6443	23.7983	21.6538	27.572	27.7501	24.1402	20.2874	18.5428	20.4318	19.6067	22.1996	28.225	17.7739	20.8759	16.1263
		DG 32:2	28.7313	30.1417	23.2148	23.2132	23.735	18.0066	32.3185	22.8914	0	35.3088	33.9108	25.7336	22.6012	41.9806	24.4951	25.8468	42.1501	35.4671
		DG 32:1	80.5492	80.1869	77.1294	95.8235	59.808	69.2405	70.9776	71.3258	57.9115	73.9912	77.9909	78.9347	53.9615	69.561	77.9708	74.1038	78.4156	78.1347
		DG 32:0	111.592	95.4854	90.9441	112.412	84.5905	104.552	79.8373	90.7313	77.3979	88.926	99.0922	82.2678	109.381	106.783	104.658	155.123	127.263	78.0589
		DG 34:3	40.1417	61.6185	64.6098	70.4912	47.2067	48.5639	56.0211	67.8793	62.5751	63.7235	72.0579	90.2829	67.0375	72.8343	68.9708	88.9081	98.9622	106.526
		DG 34:2	257.455	298.754	283.728	304.452	216.396	243.771	293.365	256.942	274.219	322.758	338.018	300.617	347.976	304.744	310.157	482.016	449.223	400.362
		DG 34:1	247.138	303.806	260.723	336.909	219.54	262.007	265.402	268.481	205.604	334.071	351.867	379.012	257.99	247.471	252.214	295.979	322.829	326.709
		DG 34:0	139.177	139.775	115.558	163.997	104.884	146.773	105.873	134.424	113.827	126.589	125.265	119.026	123.393	160.22	155.78	203.221	170.098	178.689
		DG 36:4	74.8628	96.1621	76.888	91.9087	71.3071	94.2121	79.9484	96.8687	82.5554	93.6374	96.9347	113.473	84.1187	90.8699	84.7941	118.408	102.643	117.395
		DG 36:3	121.017	170.293	157.059	171.574	119.869	129.416	135.076	140.95	139.698	179.102	231.569	239.026	126.084	136.482	134.823	222.629	249.457	278.211
		DG 36:2	163.828	215.254	182.091	208.862	134.886	147.249	167.967	155.473	114.082	181.196	200.758	179.482	152.378	164.116	121.424	200.82	190.342	230.487
		DG 36:1	22.3618	32.4485	18.145	32.2113	20.133	23.1525	30.5437	31.8072	21.3367	32.5639	31.8137	44.6746	19.264	24.3425	25.8714	29.5726	24.5898	27.3291
		DG 36:0	79.3271	83.7349	98.9955	81.522	79.7153	81.7158	62.1123	101.257	60.1605	87.381	85.2662	80.7681	107.664	91.6169	103.126	150.376	103.329	110.106
		DG 38:5	13.2262	15.9378	19.2737	19.6183	12.4561	13.2778	18.9794	16.215	0	17.8419	16.6167	28.106	13.541	15.6099	15.9281	20.2143	31.2717	23.9949
		DG 38:4	33.4874	43.9668	31.552	40.9137	21.247	21.5253	38.8573	30.786	26.7592	41.2748	39.5822	69.1648	22.1897	35.6069	16.8047	17.7745	63.12	45.7795
		DG 38:3	24.0636	32.0427	0	23.1829	12.9974	0	0	0	0	0	0	20.7061	15.9031	0	0	16.8877	38.9574	0
		DG 38:2	16.6244	21.3028	24.9772	35.3342	17.6598	18.9059	12.4709	14.1085	0	24.4435	20.3423	35.3442	21.1413	15.7489	28.2556	28.0975	43.2547	29.9585
		DG 38:1	13.199	0	0	0	0	0	0	11.4665	0	11.1522	15.2977	17.5395	0	0	0	14.017	12.134	18.0845
		DG 38:0	0	0	0	0	0	0	0	0	0	0	0	0	0	0	0	11.4349	0	0
		DG 40:6	0	0	0	0	0	0	0	0	0	0	0	0	0	0	0	0	18.7113	0
		DG 40:2	0	0	0	0	0	0	0	0	0	0	0	13.2181	0	0	0	12.7166	17.9131	10.2158
		DG 40:1	0	0	0	0	0	0	0	0	0	0	0	0	0	0	0	0	14.1188	0
		DG 40:0	0	0	0	0	9.75836	0	0	11.9341	0	0	0	9.91371	0	0	17.5092	0	0	0
		SM 16:0	48.0876	38.9548	32.9361	34.741	55.4081	36.5186	37.7123	54.5659	38.1021	49.6213	40.5442	47.1204	61.069	27.06	42.1987	64.3565	41.3541	37.6369
		SM 18:1	0	1.27388	0	1.93415	1.61451	0	1.3222	1.94682	0	1.58432	1.44144	0	1.42164	1.26562	1.89411	2.25814	1.66293	1.62298
		SM 18:0	6.89406	4.86813	3.451	3.7939	5.72856	3.67768	4.3437	5.59279	4.53546	5.43039	3.6391	6.261	5.97902	5.45086	6.73077	6.34116	4.45934	5.78842
		SM 20:1	0	0	0	1.93268	0	0	0	0	2.12439	1.67587	3.16227	2.74152	2.74673	0	0	0	0	0
		SM 20:0	13.7204	13.9272	7.84813	10.2301	13.1792	8.55668	14.4703	25.2629	7.54026	14.8179	6.43869	19.6066	15.7008	9.19471	18.4411	13.5175	10.8342	11.0178
		SM 22:2	3.30422	1.57639	1.68962	0	0	2.66441	0	0	1.65737	0	0	1.43255	0	0	3.45515	0	2.41295	0
		SM 22:1	33.977	24.9051	23.1215	23.4124	34.1396	31.9847	29.3622	33.0981	29.8734	36.3422	25.9211	30.8031	41.1342	33.1242	36.2304	35.6043	27.1312	32.2816
		SM 22:0	159.138	130.764	124.682	137.157	137.705	153.851	151.57	143.613	127.489	159.151	150.902	139.171	194.296	141.371	146.572	164.621	122.442	98.779
		SM 24:2	23.514	13.0927	10.3496	6.75597	20.9686	16.5744	14.6003	16.6788	13.2793	9.8847	8.66568	20.961	18.1846	10.0954	13.5007	16.0044	12.9442	13.0856
		SM 24:1	116.359	113.039	113.103	107.432	150.59	107.151	106.079	134.76	66.2367	121.976	109.598	146.256	148.42	107.269	107.329	108.614	114.995	98.5384
		SM 24:0	139.112	132.099	106.633	113.2	163.805	113.194	127.272	105.336	93.1787	127.301	123.949	142.074	157.014	127.548	144.397	151.146	127.239	145.273
		SM 26:0	37.0862	30.3723	18.7639	30.4144	27.9897	19.6213	37.4792	28.1311	23.225	33.0366	25.9735	33.2242	26.1057	26.8195	45.3386	46.3577	23.433	29.7681
LpPC 20:4		CE 16:1	52.5509	43.0744	30.0226	43.5006	35.2369	32.3872	36.5689	34.9585	27.6717	45.1146	48.0567	45.9732	37.8111	36.0994	25.4191	39.2439	31.1912	49.7157
		CE 16:0	18.115	15.0899	0	15.3762	11.0041	11.4003	0	15.659	0	9.51499	0	13.9149	12.0427	12.6379	0	0	16.1327	24.1925
		CE 18:3	0	19.4472	0	0	0	0	0	0	0	0	0	0	0	0	0	0	0	0
		CE 18:2	103.943	121.612	82.6712	113.286	95.1707	69.829	67.6062	130.067	103.445	95.387	113.392	107.014	92.3024	113.345	91.0048	136.173	95.6235	160.491
		CE 18:1	163.172	144.068	91.432	130.215	124.721	103.983	133.217	147.813	115.06	127.432	136.561	165.569	142.22	137.947	95.497	144.869	119.219	205.562
		CE 20:4	24.075	34.2479	33.8433	56.3699	38.2792	23.1818	76.256	57.7936	50.2946	44.6187	79.9356	66.9494	48.7987	39.0478	39.7675	98.6806	49.5553	163.375
		CE 20:2	0	0	0	0	0	0	17.396	14.0183	0	0	0	0	0	0	0	0	0	0
		CE 20:1	0	10.4224	0	16.94	0	0	17.0615	13.7781	0	10.6837	16.6953	15.5466	0	10.0219	0	0	0	0
		CE 22:6	19.2547	22.5966	29.7536	47.5594	22.5389	18.8101	41.4988	48.506	25.7896	27.3148	46.303	43.2015	24.3721	36.1538	25.2568	53.0665	34.9208	54.9657
		CE 22:5	0	0	0	0	0	0	0	0	0	0	0	0	0	0	0	17.4549	0	22.1353
		CE 22:3	0	0	0	0	0	0	15.3771	0	0	0	0	0	0	0	0	0	0	0
		CE 22:1	0	0	0	0	0	0	0	14.0744	0	0	0	0	0	0	0	0	0	0
		CE 24:1	13.534	0	0	0	0	0	23.1285	21.2587	0	12.2672	16.6927	16.2676	0	13.8661	0	0	0	0
		CE 24:0	0	0	0	16.6451	0	0	0	0	0	0	0	0	0	0	0	0	0	0
		TG 48:5_incl_20:4	0	0	0	0	0	0	0	0	0	0	0	0	0	0	0	0	1.57457	1.64946
		TG 48:4_incl_20:4	0	1.09399	0	0	0	0	1.19331	0	1.26659	0	1.07008	1.10275	1.51437	1.60683	1.1097	3.77261	3.81308	2.59237
		TG 50:5_incl_20:4	2.83172	3.61686	2.42183	3.74202	3.52199	2.83162	4.8512	3.22516	3.52156	5.20411	6.40137	5.87968	8.66833	7.65795	8.02994	17.7304	15.5513	16.3918
		TG 50:4_incl_20:4	5.38689	5.40115	3.51554	4.89871	4.68485	5.18262	3.40977	5.81738	5.9005	9.01249	9.65952	8.51201	17.3511	12.976	11.4616	42.9067	40.98	37.0338
		TG 52:8_incl_20:4	0	0	0	0	0	0	0	0	0	0	0	0	1.3546	0	0	1.27981	1.84891	1.43944
		TG 52:7_incl_20:4	0	0	0	0	0	0	0	0.804975	1.42091	1.43042	0	1.37705	2.72923	2.21191	2.82171	6.26603	4.45278	4.51038
		TG 52:6_incl_20:4	12.004	12.5541	11.2895	11.1757	12.002	12.2839	16.9361	15.5965	14.4903	18.9656	17.7886	21.3375	36.8587	33.6778	30.6683	57.6143	53.7095	53.7699
		TG 52:5_incl_20:4	56.8427	54.3636	52.5007	53.6255	45.2675	50.331	71.1324	64.7455	63.9431	82.0416	81.652	87.8605	136.17	130.213	112.041	255.455	205.732	226.216
		TG 52:4_incl_20:4	33.4788	34.8777	29.7365	30.1762	27.9256	23.7374	40.8918	34.9102	35.108	47.6429	49.6212	55.2138	85.7433	65.4596	62.7076	186.086	157.122	165.676
		TG 54:8_incl_20:4	1.31882	1.52643	0	1.46791	1.64621	1.25273	1.6199	1.68154	1.67816	2.49731	2.88465	3.69759	6.46323	7.19634	5.16685	16.7962	15.4888	13.8773
		TG 54:7_incl_20:4	28.5287	28.9331	22.4193	27.7016	22.2653	27.7537	30.9447	27.8625	32.2777	31.4644	38.9157	43.9416	54.2233	55.6666	48.7875	77.9506	66.5942	81.2974
		TG 54:6_incl_20:4	192.797	217.996	166.535	186.848	182.376	176.724	247.253	237.33	253.302	263.401	266.817	338.54	454.686	369.101	336.32	620.481	608.234	622.102
		TG 54:5_incl_20:4	260.903	293.388	241.954	259.178	240.17	212.041	318.622	275.7	299.431	356.389	352.698	391.859	591.178	511.152	445.03	896.378	816.391	857.863
		TG 54:4_incl_20:4	14.1468	16.3951	14.0022	12.4595	10.3613	11.5729	16.3218	12.8056	15.3714	21.5439	18.5655	23.4386	21.9449	20.9828	18.0531	54.8712	41.9686	38.6843
		TG 56:10_incl_20:4	0	0	0	0	0	0	0	0	0	0	0	1.4076	1.84015	1.63845	1.48789	3.53137	2.43609	3.778
		TG 56:9_incl_20:4	3.26738	4.18763	3.09254	3.69094	2.77227	3.22807	4.65964	4.94835	4.51398	5.56192	6.71224	9.22688	18.0448	16.8538	16.0117	29.5876	28.3509	31.9998
		TG 56:8_incl_20:4	31.0039	40.8148	29.7361	30.8106	29.6126	27.6294	37.7617	35.8656	37.8813	44.9593	52.2464	57.705	110.798	113.057	96.8887	178.348	212.255	212.124
		TG 56:7_incl_20:4	74.721	96.9746	67.573	79.3047	70.8416	75.6799	92.3071	91.2663	91.4227	96.263	83.3107	132.695	156.914	157.43	134.973	220.45	186.661	199.447
		TG 56:6_incl_20:4	92.9999	99.4489	79.1837	90.7616	93.057	91.974	101.658	102.223	111.275	125.652	62.8433	152.259	194.361	165.435	153.806	240.576	263.102	250.685
		TG 56:5_incl_20:4	32.31	38.6804	25.7872	35.1023	29.785	28.7688	31.6197	33.9539	38.2658	35.1696	42.3217	48.0152	56.9906	50.9831	40.3562	90.0578	77.7678	68.1578
		TG 56:4_incl_20:4	6.31921	6.45463	5.28677	6.48845	5.33453	4.54181	4.78217	5.30555	5.91149	8.78923	9.06346	8.98142	8.15663	9.19426	8.06028	18.272	19.311	17.5502
		TG 58:11_incl_20:4	0	1.16086	1.45236	0	0	1.25167	2.01878	1.43152	0	1.76397	2.19602	2.02001	3.29702	3.57328	2.57661	4.6759	5.13783	4.03095
		TG 58:10_incl_20:4	16.0592	15.8746	13.1928	14.3561	13.6049	14.1742	20.4796	17.9997	22.1565	23.3597	24.527	32.9491	45.2914	48.13	46.0934	86.6735	90.3099	99.3101
		TG 58:9_incl_20:4	16.19	17.5547	12.7054	16.6244	15.231	13.4859	22.8225	17.7465	21.2489	21.9083	25.1076	30.5076	58.082	58.3178	48.19	117.175	107.751	99.4835
		TG 58:8_incl_20:4	16.1517	19.4303	13.4323	17.1412	14.575	14.0027	20.8011	19.5134	18.2701	23.9385	20.7694	32.6115	57.874	61.6175	53.9256	113.488	118.231	114.921
		TG 58:7_incl_20:4	8.42001	7.20847	6.07943	8.10578	7.1106	5.75875	9.21155	9.02022	7.84756	8.19464	9.90186	9.44704	14.909	15.0919	13.8469	19.8878	22.5353	19.9131
		TG 58:6_incl_20:4	7.38126	7.43448	6.63342	7.19998	7.0637	6.52619	8.10938	9.0484	8.05665	8.70557	6.46789	10.94	14.2634	16.3763	12.7616	20.3814	21.3601	20.7933
		TG 58:5_incl_20:4	4.69839	5.10311	3.98976	4.95993	4.78499	5.73512	7.04724	6.11629	5.55672	6.10785	6.71979	9.26539	10.3802	10.8137	10.0625	19.229	18.6708	19.714
		TG 58:4_incl_20:4	2.21128	2.14603	1.66334	3.19749	2.41791	1.99507	2.06327	2.21342	2.56597	2.12502	2.69666	3.20113	3.79763	2.18931	3.29808	6.48749	6.54839	6.40383
		TG 60:11_incl_20:4	2.374	3.25611	2.58606	3.57825	2.37654	2.5953	3.2135	2.83103	3.38613	3.77678	3.1867	4.14869	7.45726	7.29034	7.67244	10.5002	11.7794	11.2041
		TG 60:10_incl_20:4	4.12685	3.90829	3.77867	4.40964	3.32101	4.16981	4.92018	4.8712	4.38084	6.31926	4.95961	8.57397	10.1798	12.1218	8.99798	21.8372	21.3906	20.4787
		TG 60:9_incl_20:4	4.88722	4.20916	2.52035	4.05615	4.24103	3.05873	4.90519	5.41415	5.23715	6.5524	5.45768	7.78349	13.4898	14.3991	13.1252	26.1882	32.3142	24.7935
		TG 60:8_incl_20:4	3.33944	4.03664	2.19919	3.36192	2.8679	3.21939	3.30994	2.9516	2.70666	3.06339	4.29416	5.34482	9.32636	10.2653	9.46425	21.7321	22.6045	22.5726
		TG 60:7_incl_20:4	1.44515	1.63164	0	0	0	0	1.07505	1.12061	0	1.13328	1.32725	1.36283	2.51529	2.8691	3.12343	4.81985	3.54782	4.19879
		TG 60:6_incl_20:4	2.77693	2.52087	2.1435	1.94362	1.54065	2.23275	2.73802	2.51881	1.68632	3.89325	3.13098	2.88419	5.68774	5.95234	4.85661	9.59416	10.6561	8.56449
		TG 60:5_incl_20:4	1.99679	2.22411	1.20558	2.05636	1.39172	2.13523	2.58944	1.93261	2.3446	2.48156	2.50251	2.48888	4.56856	4.13394	4.01926	6.32974	7.22304	6.63568
		TG 60:4_incl_20:4	0	0	0	0	0	0	0	0	0	0	1.03787	1.26901	1.24585	0	0	3.26279	2.00284	2.27235
		TG 62:11_incl_20:4	0	0	0	0	0	0	1.17342	0	0	0	0	1.38497	1.29331	2.27464	1.69622	3.29926	2.3446	2.13276
		TG 62:10_incl_20:4	0	0	0	0	0	0	1.64541	0.966601	0	1.51605	1.88312	2.3352	4.03789	4.2688	3.14632	5.87592	6.38407	7.01083
		TG 62:9_incl_20:4	0	0	0	0	0	0	1.65507	0	0	1.48101	1.67709	2.24779	4.31464	3.77427	3.48882	7.86357	8.29631	9.46627
		TG 62:8_incl_20:4	0	0	0	0	0	0	0	0	0	0	0	1.18005	1.82929	1.78311	1.61039	3.91753	6.08926	3.7338
		TG 62:7_incl_20:4	0	0	0	0	0	0	0	0	0	0	0	0	0	0	0	1.22619	1.27801	0
		TG 62:5_incl_20:4	0	0	0	0	0	0	0	0	0	0	0	0	2.06413	1.24112	1.76735	2.73547	2.87741	2.48306
		TG 64:8_incl_20:4	0	0	0	0	0	0	0	0	0	0	0	0	0	0	0	0	1.34087	0
		TG x:y	15087.4	16343.2	12652.3	14541.6	13072.9	12805.6	15533.2	13640.1	14684.3	15524.4	15887.8	17677.7	16635.5	16199.8	13843.3	19016.3	18888.1	18530
		LPC 16:1	5.63655	5.22524	3.80767	6.19427	5.88909	5.06623	4.94988	4.60684	4.68651	7.61371	6.10814	7.68399	3.75581	4.01141	3.83591	6.59379	6.13757	6.6206
		LPC 16:0	118.876	121.136	89.3349	158.466	136.509	128.454	114.224	111.378	115.657	189.134	154.298	203.257	86.1652	95.6352	93.8871	166.978	158.298	147.467
		LPC 18:3	1.17097	0.930588	0.974508	1.21981	1.0705	0.841705	0.829447	0.969237	0.91443	1.35643	1.03465	1.42185	0.920016	0.701782	0.883176	0.918278	1.06504	1.22301
		LPC 18:2	34.1361	33.6628	24.7208	32.5158	30.9051	28.2026	30.4094	27.8113	30.9623	40.9718	36.5525	47.3896	19.9087	22.7848	22.4879	26.8186	31.7537	30.1877
		LPC 18:1	38.147	35.6841	29.0435	39.1169	35.6952	33.4778	35.9127	32.8693	36.73	49.8084	42.6043	53.3272	27.1429	28.9731	27.2386	38.0922	39.5342	37.3365
		LPC 18:0	55.7744	61.6316	49.1424	69.8108	62.7674	53.3835	60.2963	58.9488	64.4638	71.7498	64.9247	83.6359	46.9725	52.3674	46.5116	60.358	61.7625	58.5901
		LPC 20:5	0.404893	0.425258	0	0.469265	0.466092	0.372856	0	0.315118	0	0.590837	0.445889	0.573375	0	0	0	0	0.552598	0
		LPC 20:4	29.5615	29.6852	21.8922	29.0176	28.3329	23.9688	26.4081	25.0438	25.1269	34.3896	32.601	41.5873	23.927	26.7633	23.8946	39.0783	38.9812	38.9596
		LPC 20:3	7.03856	6.85259	5.90341	6.81632	6.73545	6.4088	5.94999	5.89651	5.90809	8.1347	7.4613	9.51121	4.49626	5.58881	5.1809	6.56431	7.45317	7.48077
		LPC 20:1	2.61815	3.62158	2.55267	3.90515	2.69187	2.42849	2.5088	2.5945	2.69966	3.0403	3.07787	3.94134	1.64379	2.25918	1.8176	2.18461	2.37167	2.05573
		LPC 20:0	2.46213	3.11856	2.15079	3.36493	2.62978	2.5136	2.92894	2.49759	3.06442	2.61841	3.16648	4.22579	2.46062	2.93236	2.49841	2.76294	2.63269	2.90355
		LPC 22:6	16.5744	15.44	12.5049	16.0198	15.8214	12.9466	12.767	12.5267	13.4128	20.3899	16.9976	21.656	11.7345	12.0892	11.185	17.7506	17.9388	18.6307
		LPC 22:5	4.44041	3.88298	2.80748	4.06335	4.31083	3.25533	3.73466	3.51303	3.20878	4.9066	4.08256	4.88669	3.31083	3.47753	2.55784	3.85543	4.90081	4.83144
		LPC 22:4	1.26043	1.11024	1.04203	1.48056	1.4239	1.1168	1.19189	1.16178	1.27786	1.79206	1.22745	1.81506	1.32986	1.36858	1.08626	1.9347	1.74506	1.72691
		LPC 22:3	0.379016	0	0.360134	0.332663	0.855396	0.383033	0.369561	0	0	0.422531	0	0.573506	0.421619	0.391682	0	0	0.423297	1.03496
		LPC 22:1	0.625587	0.805781	0.714285	0.970054	0.539918	0.691818	0.693201	0.641999	0	0.717686	0.649859	1.08232	0.463958	0.485196	0.544754	0.437236	0.403651	0
		LPC 22:0	4.4735	5.62243	5.43966	4.60794	4.27124	3.84708	3.30579	4.08156	4.05092	4.03245	3.85196	4.38455	3.48321	3.39079	3.33686	3.81022	4.20257	3.55409
		LPE 16:0	31.4135	28.8762	19.7915	51.8823	31.6582	29.2535	23.001	25.7149	22.6549	49.68	51.5165	65.0956	17.8124	18.5021	23.2102	45.9042	52.8426	48.9026
		LPE 18:1	10.3645	13.0192	6.03847	15.2983	11.4124	12.3235	6.96247	9.40121	7.47984	20.878	16.1076	21.341	6.25279	6.9051	8.19091	15.7031	18.2194	19.5901
		LPE 18:0	43.0514	38.454	23.0043	60.2955	39.1024	32.6913	27.9838	28.4125	26.498	77.7379	59.7158	80.0468	22.2192	23.5677	27.698	79.7268	81.0681	81.2558
		LPE 20:4	34.4855	34.7377	26.0959	47.7697	37.4678	31.5549	34.1238	30.4745	32.1464	36.2644	38.8015	55.677	30.3886	31.0351	30.2692	40.503	50.8125	55.5035
		LPE 22:6	16.0891	17.9037	11.296	21.0496	16.6233	11.8301	13.3484	13.8637	14.4311	23.8679	19.7211	24.1643	13.473	15.629	14.1112	21.5262	29.1056	23.3474
		LPE 22:4	4.84421	4.32903	3.16819	5.9537	6.23833	4.20219	5.05052	5.04405	7.08949	6.53248	6.29149	7.61914	4.24905	5.99114	5.25296	8.65254	7.59061	6.97746
		PC 30:1	2.24634	2.73462	3.40082	2.69786	2.50058	1.81474	2.80037	2.91535	2.13209	2.52741	2.92711	3.9482	2.29683	3.02917	3.50074	3.34839	2.87834	3.22766
		PC 30:0	2.87492	3.5626	3.2699	3.50447	2.36224	2.59182	3.41985	3.11469	2.36394	4.05166	3.57155	5.11318	2.85467	3.94761	3.17629	5.71007	5.66431	5.48075
		PC 32:3	2.48455	2.94341	3.15475	2.78726	2.72165	2.58461	3.288	2.88129	2.88172	3.33742	3.28572	4.29471	2.93235	3.46299	3.46025	5.33928	4.82445	4.22866
		PC 32:2	21.2062	28.3447	25.2691	29.8317	23.6264	22.2917	26.4086	26.2832	22.2072	23.2593	22.6594	33.82	19.6938	21.9878	21.9765	18.6096	18.1754	17.3935
		PC 32:1	205.197	230.909	244.818	249.653	254.451	184.408	236.415	241.41	206.684	257.375	220.944	287.669	188.235	222.323	191.897	182.574	187.259	203.892
		PC 32:0	49.1956	66.1647	60.6328	62.492	49.7723	45.3325	54.1614	55.4162	50.2614	58.9138	55.1639	78.5026	59.3544	64.278	56.2755	90.7677	87.5045	85.3005
		PC 34:4	185.872	198.406	202.297	216.259	193.381	189.696	194.074	173.594	186.981	257.997	206.689	248.646	176.178	182.635	172.106	184.84	169.841	168.699
		PC 34:3	205.63	249.506	240.73	258.406	217.204	216.554	223.355	229.605	213.955	213.066	231.101	307.719	191.752	199.921	190.114	208.42	182.611	184.332
		PC 34:2	2298.92	3056.47	2912.56	3114.66	2613.12	2286.6	2934.85	2767.97	2727.36	2408.59	2395.59	3835.48	2296.73	2544.79	2444.43	2265.39	2081.9	2130.7
		PC 34:1	1727.18	1928.45	1808.52	2045.91	1569.85	1356.28	1891.88	1575.76	1585.3	1937.79	1750.24	2464.45	1757.83	1697.66	1444.63	1720.11	1879.84	1645.84
		PC 34:0	0	0	0	0	0	0	0	0	0	0	0	0	0	0	0	0	6.60348	0
		PC 36:7	11.3782	11.07	11.1165	14.3461	15.1529	10.0876	15.0307	11.1659	17.0819	16.2349	16.7423	19.1264	13.6348	15.2552	15.2043	17.9106	15.5989	16.9175
		PC 36:6	147.583	154.283	151.063	181.362	160.753	134.663	159.721	128.727	154.042	155.105	144.001	189.87	117.489	139.897	136.694	114.434	97.5685	97.8844
		PC 36:5	1693.23	2168.77	2389.9	2232.55	2409.63	2083.56	2209.33	2085.46	2169.55	2232.14	2145.92	2627.26	1788.35	1929.25	1902.97	1853.37	1472.1	1739.64
		PC 36:4	2493.18	3244.43	3463.22	3818.95	3083.96	2528.5	2978.85	2908.43	3280.03	3380.12	3250.37	4090.75	2805.91	3152.57	3114.41	3296.58	2924.43	3707.45
		PC 36:3	457.1	608.182	525.61	641.095	535.09	445.66	491.247	514.152	463.886	482.253	479.689	655.866	394.989	482.925	423.279	387.434	369.74	353.335
		PC 36:2	609.205	806.646	812.151	882.939	766.482	651.466	773.454	765.026	704.769	817.484	745.442	1139.2	641.775	709.234	655.13	678.831	750.289	623.553
		PC 36:1	118.626	144.338	142.755	154.981	135.362	115.578	137.467	138.638	128.538	165.393	146.046	195.571	137.857	121.915	127.708	144.076	147.68	149.478
		PC 38:9	5.9535	6.09894	6.31415	6.96433	7.03606	6.12962	8.33389	6.50911	6.47043	7.17985	8.0764	9.93191	5.51273	6.42213	6.63488	7.11299	7.34796	6.15395
		PC 38:8	73.7727	91.727	81.1486	84.8566	82.5963	67.454	90.6623	78.6001	83.857	87.4467	94.7529	110.321	79.8104	89.8668	87.896	90.2738	79.709	75.9892
		PC 38:7	1297.53	1571.69	1616.02	1715.11	1512.29	1451.52	1589.84	1471.69	1674.63	1645.46	1840.47	1885.94	1396.93	1626.3	1450.07	1779.66	1579.27	1666.51
		PC 38:6	1589.56	1679.28	1583.7	1835.75	1679.77	1325.53	1705.32	1965.43	1633.71	1680.39	1697.84	2491.89	1560.56	1708.36	1705.66	1521.48	1473.58	1485.84
		PC 38:5	932.885	1124.15	1038.11	1317.38	1053.39	861.518	1080.79	1047.08	1070.57	1114.67	909.763	1498.32	948.275	1083.91	935.792	871.46	1006.26	899.619
		PC 38:4	747.079	938.282	899.238	922.423	812.033	696.536	812.593	902.809	804.074	878.026	772.704	1102.03	758.355	894.893	750.11	951.58	911.797	950.793
		PC 38:3	110.747	157.173	141.972	144.41	119.322	122.719	134.906	133.716	118.017	128.512	135.298	170.638	118.059	129.164	116.345	116.709	107.462	114.993
		PC 38:2	23.1787	33.6553	31.5791	35.5772	32.1939	26.1786	29.0558	32.4545	27.8352	28.8033	31.5414	43.7133	27.2982	31.8733	27.2142	29.0832	29.2902	28.1212
		PC 38:1	2.20626	4.40246	3.86413	3.83424	3.07039	2.4545	3.30851	4.59826	2.7949	2.48604	2.27613	6.49469	3.64818	4.16162	3.47627	4.13669	4.31217	4.23019
		PC 40:10	32.7679	36.3144	37.1654	39.511	41.4455	32.3569	36.8584	33.4926	42.0509	38.0502	37.4353	47.7028	30.5946	35.4848	31.7502	32.4691	26.1561	29.3677
		PC 40:9	931.956	1015.65	877.148	1011.56	894.223	820.85	1030.29	876.833	1077.97	1007.19	1079.23	1265.49	810.791	962.698	786.561	873.471	884.25	814.287
		PC 40:8	253.735	329.816	312.375	384.234	288.827	266.324	327.366	287.001	332.015	343.358	0	0	283.233	337.218	271.559	366.267	326.775	303.516
		PC 40:7	635.789	782.868	697.03	776.007	702.122	651.255	824.593	682.907	984.774	736.619	718.654	1011.86	653.533	749.576	578.428	778.134	757.977	773.191
		PC 40:6	270.809	352.25	337.266	372.189	338.73	384.822	328.808	313.987	332.266	332.705	352.245	523.412	289.069	334.3	308.809	333.76	317.876	309.572
		PC 40:5	66.3429	83.7621	83.2049	77.1403	67.2145	62.3308	80.8432	70.5077	72.526	78.3344	77.205	95.6279	69.6118	80.2675	71.2187	80.0266	72.1532	74.6421
		PC 40:4	22.6582	31.9944	27.7149	35.5549	28.0698	24.0661	29.3779	29.9027	27.3255	32.0292	28.6892	44.9355	26.6171	31.5658	27.893	36.2395	33.8672	31.4023
		PC 40:3	1.97073	4.00549	3.17064	3.85426	2.79502	2.6206	2.72238	2.98983	2.10012	3.10472	2.66794	4.83012	2.64739	3.11768	2.64666	2.50181	3.05816	2.08834
		PC 42:11	26.2562	32.6181	26.6674	30.2796	29.3109	24.0649	26.8445	27.7296	30.3499	25.0964	29.0089	36.1129	27.5481	34.7648	28.6418	33.6975	33.2135	33.8709
		PC 42:10	84.273	105.195	108.53	121.17	104.724	89.7008	96.8274	98.259	114.436	95.5222	97.3286	141.979	79.1728	94.1275	91.5371	82.5269	84.7151	76.0224
		PC 42:9	200.1	258.382	196.514	211.367	181.555	169.852	181.511	172.514	208.598	204.33	206.84	251.734	166.79	186.304	164.359	198.073	184.903	195.606
		PC 42:8	48.7782	55.5763	43.8734	52.8598	51.9716	40.868	40.9255	45.1186	53.2846	71.4767	54.8356	68.2691	45.438	52.3646	46.4611	58.4577	51.1212	46.1935
		PC 42:7	20.3769	27.6381	27.4782	27.5865	27.0318	21.4327	25.3131	24.0138	27.9076	25.7725	29.4359	35.1316	22.5674	25.0338	23.8238	32.5633	31.6917	25.1931
		PC 42:6	9.01585	10.9319	10.2359	11.813	9.85668	8.02731	11.1481	11.2079	9.53113	10.8754	11.5757	13.896	13.6721	10.2512	9.57096	12.087	11.7221	12.4413
		PC 42:5	1.70682	3.98458	3.42213	4.12203	3.28517	2.25502	2.74523	3.35794	2.5214	2.76531	3.177	4.81401	3.28784	3.23617	2.78735	3.33411	3.7989	3.562
		PC 42:4	0	0.60116	0	0	0	0	0.640418	0	0	0	0	0.957189	0	0.8012	0.526408	0	0	0
		PC 42:0	0	0	2.39418	0.439701	0	0.710989	2.34007	0	0.845519	1.90187	0.813683	0	0	0	1.69488	0	0.377773	3.20653
		PE 34:4	1.46482	1.08123	1.27361	1.09049	0.985158	1.05402	0.969611	1.26986	1.13987	0.935601	1.29609	1.22318	0.874629	1.10276	0	0	0.936501	0.908348
		PE 34:3	11.5147	14.0431	11.3426	13.6667	13.7706	11.16	11.9079	13.2038	11.314	11.4847	14.3828	18.9368	10.2801	10.6372	10.5712	7.38645	8.204	8.37685
		PE 34:2	213.057	233.105	217.637	258.088	236.513	196.733	241.283	240.224	238.212	227.605	269.185	395.764	202.775	232.64	230.034	186.019	193.111	188.855
		PE 34:1	51.1757	53.0768	45.3599	56.8392	51.0221	40.2434	50.7591	52.2817	47.8409	52.3848	56.6534	77.2869	41.2071	41.4135	45.2204	41.4535	40.5959	43.2095
		PE 34:0	0	0.589692	0	0.675857	0.731775	0	0	0	0	0	0.827111	1.11484	0	0	0	0.788021	0.882	0
		PE 36:6	2.65844	2.06434	1.92652	2.81152	2.67354	2.91563	2.67292	2.27913	2.45051	1.60123	3.06412	2.84161	2.45694	2.59381	1.97882	1.19426	1.36911	2.13772
		PE 36:5	54.144	58.8493	47.5186	63.2732	66.9454	43.6507	56.1344	55.2138	63.296	54.5077	71.1707	95.39	53.0339	49.3565	63.2354	47.624	40.3167	45.8586
		PE 36:4	478.925	496.148	397.48	533.431	513.087	382.199	389.461	515.293	472.378	512.479	521.225	727.768	448.361	497.404	488.684	424.032	482.987	478.925
		PE 36:3	138.178	145.808	122.764	162.254	156.849	128.867	145.21	144.782	144.718	125.678	151.192	198.498	115.059	135.103	149.46	113.08	113.869	113.764
		PE 36:2	166.768	168.767	152.377	178.18	173.854	141.91	165.347	170.473	148.572	162.88	193.794	238.889	152.642	161.132	163.373	145.543	139.051	164.581
		PE 36:1	14.2494	16.3352	12.7679	15.7748	13.5033	10.9085	13.967	15.3364	13.265	13.7412	16.3389	23.6886	12.592	12.1868	13.6446	13.0692	12.9342	15.9464
		PE 38:8	0	11.0973	11.3578	6.99879	10.434	7.89029	10.1888	2.41231	1.99657	10.9334	12.3639	13.9131	2.93539	8.3357	8.79428	3.72965	7.48123	6.66912
		PE 38:7	200.581	183.557	169.936	193.067	201.829	167.128	184.575	167.592	221.653	181.947	241.404	301.119	187.065	200.761	192.523	189.517	149.625	198.558
		PE 38:6	611.835	607.386	546.702	652.514	616.19	526.672	652.12	685.759	645.958	611.379	725.96	950.431	597.419	637.013	694.075	550.001	590.276	659.116
		PE 38:5	322.503	330.285	293.725	366.18	374.085	300.835	335.263	352.312	365.776	340.077	410.77	475.241	336.183	360.994	373.399	317.396	320.505	331.353
		PE 38:4	949.364	1003.98	878.857	1087.36	1001.87	840.727	965.044	922.954	995.998	1096.94	1187.94	1453.19	1055.96	1044.15	1015	1000.28	1005.8	1099.03
		PE 38:3	42.4669	45.3185	35.305	43.1886	39.6739	34.3559	40.7665	41.4408	42.9878	47.274	48.2242	65.4244	40.675	38.7911	44.3237	38.9983	39.6845	43.4749
		PE 38:2	6.14074	7.11158	6.32203	7.83854	7.82223	6.49977	6.31656	8.7227	6.74004	8.20651	9.34914	9.69629	6.65604	7.43751	7.23051	6.25372	6.657	7.27237
		PE 38:1	2.48537	2.36859	1.92051	1.6614	2.25724	1.73771	2.15865	1.97036	2.11143	2.3442	2.55116	2.96736	1.68292	1.61399	1.8416	2.04062	1.87466	2.31153
		PE 40:7	541.976	488.332	448.693	521.771	528.754	483.384	504.89	478.637	585.172	540.644	648.541	773.447	509.009	596.905	475.688	533.105	464.677	577.411
		PE 40:6	212.708	223.569	176.755	242.936	212.861	178.644	210.098	210.835	202.628	236.998	282.072	334.402	212.637	212.593	242.846	247.776	244.54	280.307
		PE 40:5	50.6361	50.6464	43.9838	58.686	53.6595	46.6212	50.5759	52.5506	54.0975	64.1409	70.0867	89.6331	49.4198	56.663	59.2421	65.5105	59.5717	72.6967
		PE 40:4	25.3105	23.8104	19.6801	26.2681	24.1785	21.2108	27.3604	28.5717	24.7275	26.6542	29.2021	40.1286	25.848	26.1735	30.463	32.4953	28.0813	35.1677
		PE 40:3	1.36497	1.64261	1.19281	1.13867	1.8483	1.19792	1.12089	2.29608	1.97969	0.933994	1.51669	2.80534	1.55545	1.27515	2.11105	1.19243	1.2749	0
		PE 40:2	0	0.817176	0.748702	0.729097	0	0	0	0	0	0	0	0	0	0.806819	0	0	0	0
		PS 34:4	31.4964	0	16.4897	21.1093	23.8686	18.3012	0	0	0	28.3132	0	0	0	20.8325	0	0	0	0
		PS 34:2	0	0	0	0	0	0	0	0	0	0	0	0	0	0	27.0352	0	0	0
		PS 36:6	0	55.927	0	0	66.6826	0	0	0	0	39.9675	40.1555	0	0	0	0	0	0	19.9752
		PS 36:5	202.123	290.233	243.332	306.272	322.367	250.011	69.1977	196.275	235.143	151.07	285.691	488.177	99.8401	203.067	74.7929	252.404	171.533	158.679
		PS 36:4	231.095	151.804	201.717	191.056	173.93	180.054	216.541	138.207	145.514	281.168	155.848	300.879	201.175	100.955	124.455	160.253	127.599	188.956
		PS 36:3	0	0	17.9791	0	0	0	27.2361	0	17.142	0	0	0	0	0	0	0	18.4899	0
		PS 36:2	67.8371	48.0301	35.3297	28.7816	66.0547	28.7152	30.7104	49.0177	24.5925	38.7806	38.688	63.1539	32.6117	18.0591	34.2018	29.041	23.8241	37.0441
		PS 38:8	44.5029	0	0	0	0	0	0	24.8451	0	0	0	25.7688	0	0	0	0	0	0
		PS 38:7	414.164	332.544	310.5	337.861	359.585	402.77	247.706	265.713	283.498	359.852	444.732	602.837	287.395	179.995	234.055	403.346	355.036	381.251
		PS 38:6	197.213	174.826	135.883	244.791	156.397	156.026	114.657	215.818	251.626	241.491	163.034	204.476	182.109	242.331	106.873	160.208	122.384	219.509
		PS 38:5	109.872	61.2869	133.498	92.8298	127.317	104.96	77.3381	96.9728	102.614	161.353	138.369	135.233	114.991	95.9282	53.6472	89.9457	29.3736	105.867
		PS 38:3	0	40.4193	29.6999	39.3557	34.5506	29.4639	28.7719	33.9557	27.9785	36.9204	34.195	43.5108	34.6126	40.4279	25.1873	23.2548	22.9547	27.6403
		PS 40:9	0	0	0	0	0	0	0	0	0	0	19.6159	30.269	0	0	0	0	0	0
		PS 40:8	77.4565	89.0939	50.0887	53.4598	103.422	66.6705	77.2147	40.5775	64.8329	24.5664	59.9222	83.044	108.833	42.7169	38.501	45.922	65.2723	44.4432
		PS 40:7	220.544	203.467	178.635	190.389	261.858	189.204	200.275	163.812	225.387	375.288	279.138	273.267	215.995	216.622	173.307	192.775	226.456	224.598
		PS 40:6	439.536	484.063	434.908	311.987	445.26	383.964	438.815	361.677	436.469	483.859	469.769	516.134	495.36	408.394	353.925	368.424	452.364	497.897
		PS 40:5	55.7551	59.5547	49.7616	78.406	61.3705	47.383	50.04	55.049	66.9351	74.2549	74.6375	88.3863	57.7968	47.5779	42.8681	55.369	56.4248	55.3057
		PS 40:4	19.3667	25.8157	21.8078	26.8321	26.2342	30.6506	25.9464	25.2595	24.5183	30.2958	25.1743	30.5207	29.1616	29.5798	27.7388	20.5418	22.0245	25.6095
		PS 42:9	133.938	96.6557	100.177	98.5121	139.936	103.445	87.4596	83.8603	122.23	132.349	127.117	120.707	104.765	100.467	69.3467	118.869	96.9441	114.778
		PA 34:2	45.3924	62.6581	76.406	70.2806	48.0322	40.7507	80.4845	60.8792	52.7257	52.2628	59.3207	68.1928	63.2972	60.7947	73.6854	76.6302	48.4942	61.262
		PA 34:1	30.0423	44.1768	52.4786	49.9036	34.922	28.8008	61.6933	44.1417	33.0454	41.4043	46.2011	48.2474	48.7641	41.2995	41.8486	53.7457	41.7708	49.2303
		PA 36:3	17.5685	21.436	21.4465	25.3633	18.9462	16.0884	21.0002	19.9333	24.6866	18.6977	22.7705	34.6448	18.483	21.4858	26.516	21.2644	17.1971	18.1427
		PA 36:2	14.6484	22.5052	25.7904	29.6484	17.2338	14.1555	24.349	21.614	18.9623	17.1601	21.147	26.9774	21.8541	18.7418	26.9161	27.7363	17.4365	24.0769
		PA 36:1	2.96229	3.91482	4.48132	6.71393	0	4.28465	7.11248	5.13022	0	0	0	7.60911	0	0	0	0	0	0
		PA 38:4	53.4247	89.0069	99.2383	114.217	79.4106	77.0543	102.468	98.6443	78.992	85.4278	99.6436	108.009	81.1228	81.8226	99.677	147.305	100.07	129.912
		PA 38:3	5.54266	7.52749	11.5779	12.8096	7.33912	5.13774	15.6545	10.0896	0	10.3529	11.6178	12.1024	8.51445	8.74678	10.1266	14.6509	13.1241	8.57261
		DG 28:0	12.2017	6.98072	9.45799	10.2465	9.40101	10.4295	10.0596	8.6252	10.562	8.05041	8.41736	0	8.68574	0	8.20472	7.93625	6.93719	0
		DG 30:1	10.331	9.70489	6.70971	9.0446	0	8.34213	7.97644	7.52296	0	10.5981	9.25848	0	7.80865	8.37214	0	12.7399	7.59513	10.2233
		DG 30:0	27.5916	13.6011	13.8204	11.8543	16.9495	17.9883	16.372	12.2528	18.004	20.6506	17.2664	24.8852	15.335	14.2397	15.1403	19.6767	14.4568	19.3265
		DG 32:2	21.951	25.7196	23.796	19.9992	23.8474	18.7416	19.4515	17.2633	17.5623	28.6412	27.4235	31.8434	19.1339	12.3814	19.2556	31.0712	31.2268	25.0078
		DG 32:1	76.4556	62.9035	61.9313	54.9511	62.0219	58.4526	53.9062	47.2335	56.3475	90.5988	78.6033	94.0822	56.3547	42.467	51.3713	75.0888	81.0549	82.9519
		DG 32:0	109.569	89.6699	93.0949	75.1558	89.6241	91.0525	82.5269	70.9064	100.435	99.5546	77.5299	100.194	106.719	87.8782	106.007	115.58	122.729	106.531
		DG 34:3	52.9461	57.3049	57.5833	63.4866	58.8724	55.1848	55.4188	48.6584	46.5218	67.1935	73.3215	103.493	38.5579	38.447	45.4834	59.4505	75.6143	67.9282
		DG 34:2	226.352	266.492	251.525	256.832	305.827	229.484	175.911	178.297	210.919	347.87	262.7	373.965	191.152	168.813	217.03	274.922	344.065	352.706
		DG 34:1	279.723	275.049	233.878	259.693	271.256	293.402	200.729	192.165	297.058	385.326	315.745	462.801	253.198	217.036	229.881	269.897	392.08	378.161
		DG 34:0	141.26	134.688	140.521	118.372	142.466	152.866	114.005	94.0197	162.033	136.467	96.3998	129.524	184.367	152.378	181.044	167.64	198.306	157.081
		DG 36:4	74.7383	83.105	80.0663	103.995	99.2917	101.19	87.5646	77.0956	97.9504	116.846	92.9906	141.587	77.8404	70.3193	87.9087	88.5759	109.752	107.877
		DG 36:3	139.427	174.968	145.93	159.873	208.009	156.543	122.963	117.175	138.078	208.098	167.033	288.466	92.2364	95.7658	99.7248	135.527	220.755	177.696
		DG 36:2	162.399	200.481	162.647	205.915	248.963	175.457	140.231	115.824	161.868	206.724	193.632	288.644	119.529	86.1187	130.492	178.079	247.741	226.953
		DG 36:1	22.5027	25.8383	18.081	18.8503	22.0678	31.1457	23.3769	11.6703	23.0199	35.9044	23.4365	42.0317	20.1792	15.9431	12.155	34.7196	32.7202	35.0778
		DG 36:0	87.7006	81.8546	78.8833	73.8832	83.1283	81.3098	59.2849	62.7872	103.459	90.2633	67.1758	76.9174	114.463	105.946	113.384	104.934	115.616	104.242
		DG 38:5	15.1934	18.9261	16.5394	25.3228	22.355	18.3755	23.3697	19.5827	18.9362	24.171	22.0252	39.5572	12.4058	16.8334	23.8738	39.7061	46.4382	42.8369
		DG 38:4	34.8034	24.3359	24.7526	29.3586	38.165	46.0908	30.4049	15.0678	37.9147	38.3578	40.3998	50.0804	22.3504	20.4965	33.6269	36.7766	71.348	43.5231
		DG 38:3	0	13.0473	22.7176	34.6985	0	0	10.4476	0	0	17.9385	0	28.8414	0	16.0246	14.0803	0	24.8819	26.8272
		DG 38:2	18.2866	25.842	27.8262	23.8597	31.2317	26.292	11.3086	18.3239	18.3333	27.1341	28.8197	44.9389	11.2744	10.6143	19.0845	30.5069	31.2142	35.3981
		DG 38:1	6.90764	7.58428	0	10.6575	12.9979	12.1484	7.69056	6.95658	0	13.929	12.3172	13.8797	0	6.98997	0	0	12.9027	11.3523
		DG 38:0	5.33551	0	0	0	0	0	0	0	0	0	0	0	0	6.5696	0	0	0	0
		DG 40:6	0	10.0527	0	0	0	0	0	0	0	0	0	0	0	0	0	0	0	0
		DG 40:5	0	0	0	0	0	0	0	0	0	10.229	9.55582	10.761	0	0	0	13.3561	16.6046	12.107
		DG 40:4	0	0	0	0	0	0	0	0	0	0	0	12.0147	0	0	0	9.39901	0	10.1373
		DG 40:3	0	0	0	0	0	0	0	0	0	0	0	12.335	0	0	0	0	9.29078	0
		DG 40:2	0	7.73893	10.1633	9.59882	7.58201	0	0	5.74415	0	9.39634	14.4169	22.4921	0	6.36863	0	0	11.7549	13.5485
		DG 40:1	0	0	0	0	0	0	0	0	0	8.68902	11.0788	14.1933	0	0	0	11.2613	7.09853	0
		DG 40:0	5.70526	0	0	0	0	0	8.41576	7.0962	0	7.62782	8.7114	0	7.37147	0	0	0	7.23201	10.8296
		DG 42:6	0	0	0	0	0	0	0	0	0	0	0	0	0	0	0	0	7.33672	0
		DG 42:5	0	0	0	0	0	0	0	0	0	0	0	0	0	0	0	0	9.47684	0
		SM 16:0	41.5363	52.6669	34.3833	46.2719	46.6681	43.3686	42.5078	44.582	46.6165	51.4708	44.9399	58.987	46.081	55.2137	45.4053	44.0521	54.6612	45.7161
		SM 18:1	1.23297	1.12113	0.767903	0.800747	1.21964	1.0141	1.79799	0.651023	1.89976	1.56979	0.737377	1.28214	1.03861	1.39307	0.924561	1.09993	1.26633	1.72134
		SM 18:0	4.82471	6.11559	3.30531	6.00871	5.69577	4.38945	5.12275	5.09785	4.19068	4.52114	5.01058	6.45694	5.71551	5.26568	4.86329	4.43176	5.69115	5.59048
		SM 20:1	0	1.95686	0.620427	2.49059	0	0	0	1.59353	0	0	0	2.20565	0	1.26612	0	0	1.38387	1.91739
		SM 20:0	12.1646	6.97532	6.44009	10.7764	11.0807	10.8139	10.3841	6.13989	14.2545	13.4398	12.4852	11.4556	11.2051	8.69562	7.06384	5.03585	8.5729	8.98937
		SM 22:3	7.38475	13.0498	6.6916	11.1196	7.76904	13.6394	8.83438	6.93456	12.4838	11.1434	6.25374	12.8683	13.9143	8.93678	12.6848	13.2001	11.0458	8.92994
		SM 22:2	2.14556	0	1.41954	0	0	0	0	0	0	0	0	0	2.23615	0	0	0	0	1.79635
		SM 22:1	32.4964	26.1976	19.8225	26.9139	35.1806	27.6579	23.4613	27.8567	33.5636	37.7514	27.5352	40.8524	31.885	29.8555	28.1145	25.9213	32.1287	29.5585
		SM 22:0	123.041	158.844	103.775	158.99	153.743	129.964	131.327	124.586	145.618	165.87	152.81	190.197	145.396	147.228	126.055	118.714	162.966	144.79
		SM 24:4	34.3553	43.9489	18.916	32.1307	32.0638	27.616	30.5452	20.6343	42.2909	38.8854	26.2269	35.8982	31.5798	30.1433	34.3471	25.301	30.3474	28.8066
		SM 24:3	176.293	174.335	134.054	108.227	165.868	183.522	155.099	128.177	187.275	193.456	154.312	184.816	164.58	166.764	123.781	151.674	167.676	164.615
		SM 24:2	13.5064	18.2994	11.8516	14.6828	14.9563	7.47711	18.0308	10.9138	12.819	7.60884	17.2885	16.397	16.2975	12.8288	14.0504	9.37308	12.6396	9.83831
		SM 24:1	137.164	184.763	111.84	151.273	151.799	143.407	135.355	119.525	156.996	152.592	129.809	177.017	146.09	168.427	142.626	131.958	161.901	136.269
		SM 24:0	132.977	163.429	107.724	148.793	144.097	128.141	101.347	120.546	147.858	145.662	129.381	165.459	143.491	141.333	127.116	134.645	160.739	130.27
		SM 26:4	170.639	165.337	126.792	160.936	262.8	164.703	170.75	124.453	212.339	192.432	159.014	187.722	163.386	176.827	151.053	142.914	167.491	156.975
		SM 26:3	151.138	159.506	117.099	141.536	163.624	151.791	150.174	105.309	187.497	173.995	146.317	185.343	143.481	166.418	126.239	129.205	148.757	131.946
		SM 26:0	21.677	14.8189	7.99292	11.0195	20.4327	12.2937	20.2851	11.2169	17.2128	22.6205	24.7859	13.8219	16.7487	14.0891	9.75917	16.8281	14.4444	15.3803
		SM 28:3	0	0	0	0	0	0	0	0	0	0	0	0	0	0	1.62356	0	2.14635	0
		SM 30:4	0	0	0	0	0	0	0	0	0	0	0	0	4.91782	0	0	6.19893	0	6.4204
LpPC 22:6		CE 16:1	81.5701	92.2979	54.2199	43.4488	46.9894	46.4393	53.4285	51.337	52.9104	37.329	64.1562	37.3037	50.264	35.2785	45.3587	44.2338	36.6272	36.81
		CE 16:0	28.9144	26.7787	24.076	0	0	0	15.0884	16.3425	0	12.1674	24.2541	0	14.7248	17.9066	0	18.7455	11.8752	13.0486
		CE 18:2	176.999	180.749	126.04	153.52	119.894	102.373	123.429	125.989	131.116	111.737	126.111	126.345	119.137	130.481	111.172	106.217	104.951	98.0356
		CE 18:1	218.349	195.93	151.018	179.018	121.752	113.594	153.898	157.878	133.402	137.714	201.855	152.484	165.386	129.568	134.592	154.779	131.9	125.976
		CE 20:4	98.1699	74.3399	76.8978	85.373	53.0434	50.3051	44.7765	42.9503	74.4026	43.3658	83.6843	58.6538	59.7913	67.6956	58.8694	53.0815	40.2048	83.243
		CE 20:3	31.0709	16.0878	0	0	0	0	12.5143	13.5848	26.6065	14.2052	28.6054	20.7501	15.3564	17.3203	0	13.7318	15.906	26.7278
		CE 20:2	0	22.597	0	0	0	13.3218	0	0	0	0	0	0	0	0	0	8.95318	11.2984	0
		CE 20:1	0	23.8049	0	0	0	12.2934	12.1983	0	21.6907	0	0	0	15.5899	18.5989	0	10.4996	11.9616	14.3256
		CE 22:6	33.2178	38.637	51.6109	51.2577	52.5365	26.4766	34.1537	28.9911	47.8056	32.3918	56.1063	48.6946	43.3722	37.122	51.7543	45.1597	31.8042	56.276
		CE 22:4	0	15.9993	0	0	0	0	0	0	0	0	0	0	0	0	0	0	0	0
		CE 22:3	0	15.9984	0	0	0	0	0	11.4138	0	10.8515	22.4564	15.6418	0	0	0	0	9.60651	0
		CE 22:1	0	17.7962	0	0	0	13.5866	0	0	0	0	0	0	11.795	0	0	0	0	0
		CE 24:1	22.4085	30.8455	28.7458	0	24.4254	24.3351	18.3886	11.3229	23.2729	15.6254	24.4003	16.9923	21.1682	18.7739	0	0	11.2466	0
		CE 24:0	0	0	0	0	0	0	0	0	0	0	0	0	0	0	0	16.3874	0	24.326
		TG 52:8_incl_22:6	0	0	0	0	0	0	0	0	0	0	0	1.21975	0.91853	1.61625	1.58323	3.34748	2.47485	3.02019
		TG 52:7_incl_22:6	2.05798	1.84085	2.76633	2.11801	1.9477	1.98708	3.84836	3.63306	4.31749	5.80847	5.52511	5.33429	8.79976	9.06256	10.4074	22.7983	17.163	19.8399
		TG 52:6_incl_22:6	5.96146	5.53019	6.13062	6.70314	4.80542	4.08541	7.5617	8.6882	6.82821	11.1404	11.0735	10.6876	23.437	19.1249	17.7026	65.5355	50.9145	50.9351
		TG 54:9_incl_22:6	0	0	0	0	0	0	0	0	0	0	0	0	1.76233	1.62482	0	3.80961	3.30235	3.65428
		TG 54:8_incl_22:6	5.10992	4.12831	6.02125	7.47078	5.92496	5.55974	11.5991	11.8746	11.1379	15.675	18.0265	15.887	33.5723	33.518	32.3966	63.6019	57.7013	61.6287
		TG 54:7_incl_22:6	34.7904	32.6732	42.3874	41.4635	32.9059	36.3923	55.7884	49.0467	61.308	72.0574	79.7905	67.3555	153.424	142.502	160.998	296.38	271.626	263.835
		TG 54:6_incl_22:6	33.1578	31.3017	36.594	31.6465	24.8151	27.4564	32.2539	41.1253	37.6384	59.586	54.2951	47.771	111.323	97.9928	92.9889	279.575	248.836	230.198
		TG 56:10_incl_22:6	0	0	0	0	1.36849	0	1.18301	1.27956	1.05972	1.19112	1.61182	1.74099	3.65457	2.80697	3.43565	8.05829	5.98506	6.65433
		TG 56:9_incl_22:6	10.8863	10.0432	12.1959	15.1377	13.4704	12.1496	21.1533	21.9192	23.8354	25.1139	31.0007	25.9416	53.0619	51.9443	52.8461	93.0805	86.3711	78.6233
		TG 56:8_incl_22:6	87.0724	96.2139	112.596	126.035	110.429	103.34	159.755	174.596	179.039	197.332	246.674	192.131	399.936	390.922	391.162	770.146	706.671	635.812
		TG 56:7_incl_22:6	136.699	131.146	160.151	166.97	148.503	142.926	212.497	222.969	215.003	288.803	338.563	285.619	565.142	546.221	516.679	1086.12	1033.32	942.52
		TG 56:6_incl_22:6	9.04382	8.09373	10.888	8.50445	7.35092	8.46411	10.5449	12.1258	11.554	14.5012	15.3694	16.9321	29.5366	22.7022	22.5728	78.7388	65.882	67.4605
		TG 58:11_incl_22:6	1.67897	1.46918	1.95698	1.95576	1.54614	1.31097	2.61086	2.47095	2.85307	3.01737	3.2963	2.92169	7.62375	7.92682	7.22128	14.8946	18.5706	13.8589
		TG 58:10_incl_22:6	11.451	13.9512	16.0943	15.4745	15.7471	13.7949	21.3227	23.2031	21.8601	24.3361	27.1471	24.3298	55.7972	48.1864	47.9615	93.2627	97.7875	88.7774
		TG 58:9_incl_22:6	21.8566	26.8324	32.5875	34.9562	31.2365	30.1996	43.8123	53.7083	54.4227	60.2253	67.6326	57.1596	109.253	108.019	116.257	214.898	167.204	165.551
		TG 58:8_incl_22:6	28.7883	28.9204	38.3563	37.1526	32.4178	31.9991	57.2068	58.6233	61.2172	70.2485	77.5103	62.2381	128.459	141.28	136.928	246.006	210.312	212.407
		TG 58:7_incl_22:6	9.46521	9.8447	11.575	11.8459	9.56135	9.38695	14.0524	14.6763	15.9537	18.2562	19.8597	17.6547	37.4293	32.2879	36.421	86.2901	71.507	67.5609
		TG 58:6_incl_22:6	4.11856	3.65723	5.39353	4.51795	4.24075	3.72947	6.05507	5.21272	6.26003	10.2583	8.78666	7.61682	14.7364	11.5592	11.4313	36.5543	31.4038	31.744
		TG 60:11_incl_22:6	4.64252	4.46904	6.44717	7.23386	6.21662	4.2828	7.42792	8.57516	9.36816	11.6596	11.2281	8.74538	25.8365	25.3708	22.5483	52.59	48.3756	46.661
		TG 60:10_incl_22:6	6.44034	7.06606	7.49676	8.24256	7.15506	5.72617	10.3333	10.764	12.072	12.2037	13.1373	10.705	26.3814	25.2058	26.801	65.4151	55.533	54.4111
		TG 60:9_incl_22:6	2.31133	2.43495	3.71685	4.56333	2.8844	3.09906	3.94141	4.47515	3.35799	5.42818	3.79492	5.14876	10.2022	11.2769	9.89757	20.5666	16.6119	20.3095
		TG 60:8_incl_22:6	2.4026	2.31407	2.74824	3.76286	2.90983	2.31743	3.32948	4.18132	4.26246	5.6578	6.16225	4.18691	9.76441	12.0932	10.171	21.442	18.9075	19.1209
		TG 60:7_incl_22:6	3.60765	3.35221	5.90153	4.78599	3.37694	3.6303	4.12017	4.56538	5.68114	5.75709	6.57428	6.63295	14.684	13.0585	13.3637	31.9811	29.063	26.4076
		TG 60:6_incl_22:6	1.78679	1.67578	2.1837	3.45608	1.53198	0	2.19357	2.53983	1.33721	2.95147	4.51672	3.00821	6.04232	4.28371	4.93744	18.2793	14.7819	12.455
		TG 62:11_incl_22:6	2.86531	2.42805	2.09254	2.53131	1.70854	2.75657	3.0798	4.01047	3.5126	3.70989	5.37661	3.93207	7.49551	8.80457	8.71689	19.4908	15.1519	16.8199
		TG 62:10_incl_22:6	1.56202	2.7215	2.4862	3.66742	2.87133	2.48192	2.91031	4.31634	2.57875	4.4068	5.21558	3.52722	7.08074	6.63288	6.63314	17.0856	11.7427	15.1912
		TG 62:9_incl_22:6	0	0	0	0	0	0	0	0	0	1.78551	0	0	1.85442	1.35406	1.56134	4.66723	3.00104	3.51582
		TG 62:8_incl_22:6	0	0	1.55922	0	0	0	1.52688	1.18052	1.65056	1.91539	1.7224	1.46222	3.86195	3.76459	3.62165	8.88851	7.53812	9.22986
		TG 62:7_incl_22:6	0	1.25734	1.59702	1.31651	0	0	1.27025	1.35598	1.63847	2.48012	2.2744	1.96106	3.82955	4.11073	5.09158	9.55345	7.21459	8.22521
		TG 62:6_incl_22:6	0	0	0	0	0	0	0	0	0	0	0	0	1.73942	1.43042	0	4.39636	3.69986	3.26545
		TG 64:11_incl_22:6	0	0	0	0	0	0	0	0	0	0	0	0	1.28703	1.77258	2.06004	3.80684	2.54048	2.40044
		TG 64:8_incl_22:6	0	0	0	0	0	0	0	0	0	0	0	0	0	1.44827	0	3.45239	3.40888	2.77199
		TG x:y	13053.9	13383.8	15465.7	15039.2	13126.6	12002.9	15179	16230.2	15941.9	16955.7	19144.4	15828.4	18088.7	16044.7	16496.3	22932.8	19523.3	19528.1
		LPC 16:2	0.378867	0	0	0	0	0	0	0	0	0	0	0	0	0	0	0	0	0
		LPC 16:1	5.34714	5.20718	5.76601	7.01158	6.79109	5.92907	5.06241	5.18253	5.99938	9.15179	8.51427	8.26428	4.66703	4.25318	3.35921	6.75842	6.34662	6.5975
		LPC 16:0	104.329	115.365	118.388	190.092	160.189	147.382	128.407	126.84	137.656	210.169	208.535	200.264	110.226	95.6123	101.824	189.542	163.907	151.799
		LPC 18:3	0.742656	1.25143	1.14905	1.59529	0.901691	0.765929	0.768653	0.645339	1.0078	1.29085	1.09892	1.02783	0.607222	0.665284	0	1.03865	0.936102	1.02272
		LPC 18:2	34.8156	34.2575	35.5423	38.2062	34.2216	28.5007	27.816	30.3084	32.1126	43.8887	44.7784	42.3115	25.1491	24.3003	18.0365	36.7981	31.0237	33.1229
		LPC 18:1	35.3432	35.962	36.6796	45.3462	39.0595	33.8326	36.0315	37.0915	44.5521	56.3893	52.0892	48.6213	32.39	30.2221	24.904	49.5188	40.5557	41.5063
		LPC 18:0	49.077	58.3427	59.9879	74.5423	64.9263	57.7263	67.2081	68.7813	68.4011	80.509	85.4075	78.4232	56.5064	54.9293	54.9654	76.6463	62.7947	60.3697
		LPC 20:5	0.41253	0.513086	0.377349	0.477599	0.427653	0.418138	0	0	1.28528	0.725033	0.684603	0.556587	0.468787	0.543759	0	0.602263	0.569675	0.41088
		LPC 20:4	26.4485	28.1816	27.9807	30.108	25.8883	23.0959	23.8293	27.2444	25.9699	35.0278	34.1877	34.1175	22.809	20.4693	14.2326	34.2725	31.0529	29.7823
		LPC 20:3	6.93116	7.48264	7.54583	7.12773	6.98777	5.84259	6.14691	6.99053	6.67011	9.74391	8.80325	8.52027	5.66033	5.72575	4.60799	8.45232	7.63663	8.39154
		LPC 20:2	0.926599	1.29722	1.17309	1.06922	0.929041	1.07715	1.19749	0.945639	1.73803	1.64195	1.54299	1.47438	1.11274	0.790253	0.789871	1.52409	1.28912	0.964585
		LPC 20:1	2.97385	2.9495	3.67351	4.37378	3.68628	2.60933	2.75135	3.13982	5.21479	3.25546	2.87422	3.24001	2.85977	1.77714	1.54549	2.85402	2.42697	2.74691
		LPC 20:0	2.411	3.0439	3.38109	3.42148	2.94529	2.90916	3.07871	2.77262	7.40595	3.41482	4.09545	3.86392	3.3354	2.76078	2.6449	3.44264	2.78324	2.58903
		LPC 22:6	16.948	16.0861	14.9635	18.0806	15.649	13.0416	13.8748	13.6539	17.3863	22.9828	20.8972	21.496	15.3395	14.9117	11.8314	37.2635	32.4868	32.9178
		LPC 22:5	3.99071	4.01782	3.98369	4.00445	4.12741	3.18073	3.5929	3.39851	7.97689	5.34146	4.95836	4.82268	3.63752	3.27946	2.3199	5.99422	5.15727	5.00335
		LPC 22:4	1.02256	1.34148	1.20783	1.43931	1.15064	1.02276	1.08991	1.46492	2.12635	1.59151	1.80854	1.44261	1.3709	1.07041	1.37078	2.03981	1.94742	1.56229
		LPC 22:3	0	0.284144	0	0	0	0.289189	0	0	8.25564	0.463894	0.58763	0	0.428449	0	0	0	0	0
		LPC 22:0	3.51609	4.58966	4.04781	4.69123	3.95968	3.44779	4.43138	2.95176	5.26997	4.03065	6.30367	4.33817	3.37107	3.42542	5.66379	4.92515	4.39999	3.90634
		LPE 16:0	21.911	32.5063	28.1213	51.794	36.8088	32.2516	28.4046	30.2166	20.261	61.3423	64.6465	53.3248	30.1108	23.8266	28.1749	75.8565	50.6373	50.9076
		LPE 18:1	8.61876	14.5259	9.93699	19.1521	11.5893	12.3332	11.7406	12.5809	8.42176	18.9646	24.7492	21.1162	8.71043	11.1066	13.5002	20.8526	19.239	17.8451
		LPE 18:0	26.8606	40.5664	33.8373	61.017	42.7096	44.9721	34.6617	34.001	24.4201	78.7614	94.0258	65.8058	34.4313	28.8645	26.5433	113.724	83.7041	93.8052
		LPE 20:4	24.8345	35.1621	32.4999	43.4697	38.418	23.1902	32.3272	28.9656	29.768	58.762	62.8912	44.6844	27.6191	29.2628	27.6542	64.5456	56.2924	54.5271
		LPE 22:6	11.2132	18.0239	16.4938	18.9162	15.9483	13.4026	16.7125	19.03	15.3497	24.3926	21.8623	23.7024	15.29	14.7557	18.0653	40.8169	33.4157	30.1743
		LPE 22:4	0	6.33988	6.09578	0	5.66517	4.7139	5.85845	7.22731	6.25286	7.71477	6.70579	7.07555	6.03059	6.42046	0	7.18663	7.83079	7.32786
		PC 30:1	2.31003	2.42333	2.65169	3.09637	2.48394	2.51306	2.52105	2.58781	1.95838	2.77274	3.05391	3.33046	3.04204	3.13932	3.82814	3.13283	2.99358	3.0665
		PC 30:0	2.54225	3.4844	3.19968	3.16589	2.69162	2.68667	3.09152	3.75338	2.74416	3.93924	4.4731	3.922	4.21878	3.74528	3.67781	6.12837	4.9341	5.48812
		PC 32:3	2.74346	2.23791	2.82	2.98398	2.79871	2.20653	3.38231	3.13308	3.24445	4.20424	3.3536	3.71495	3.61538	3.32305	3.09072	4.46734	4.68941	4.9722
		PC 32:2	21.8446	25.7919	27.3836	26.1727	24.8175	22.3395	26.2231	24.7711	27.158	26.749	30.2991	29.4741	26.2301	26.8925	22.0506	20.9475	18.1755	19.8509
		PC 32:1	179.761	220.401	245.549	247.535	213.772	208.323	243.098	230.345	216.468	233.114	260.229	258.708	233.054	226.174	205.873	205.223	168.906	202.54
		PC 32:0	46.7862	55.3094	62.8271	54.0633	51.6049	47.3286	58.5623	55.607	55.4623	65.1084	69.6688	68.6737	67.6986	72.3774	65.6341	97.2126	85.5444	88.3381
		PC 34:4	166.011	119.886	202.087	187.586	175.071	137.704	205.568	218.035	207.929	227.024	195.279	218.309	211.54	193.638	195.514	173.816	166.463	173.268
		PC 34:3	188.887	204.267	229.5	246.19	211.381	179.314	240.716	234.51	230.269	234.919	249.572	239.108	210.591	226.5	218.673	202.699	190.356	194.592
		PC 34:2	2243.71	2743.24	2854.71	2757.68	2545.01	2444.88	2843.28	3069.94	2895.16	2777.18	3344.99	2357.66	2520.47	2267	2415.7	2146.24	1826.61	1952.1
		PC 34:1	1577.96	1900.81	1861.1	1894.38	1658.6	1556.21	1951.9	1643.76	1748.65	1992.67	2410.24	1982.89	1863.55	1934.29	1693.5	1767.22	1717.94	1591.92
		PC 36:7	9.72581	6.99491	10.1962	12.0552	10.7064	9.07407	15.5816	13.4784	14.0405	15.0552	12.879	12.6703	11.4209	13.124	12.1681	11.6122	10.4567	10.4102
		PC 36:6	127.647	105.889	154.062	172.941	142.287	120.542	177.395	169.913	157.009	159.476	150.818	174.246	137.509	156.774	150.15	113.812	108.509	116.35
		PC 36:5	1944.93	1482.1	2004.57	2119.42	2112.27	1714.15	2180.91	2340.05	2091.49	2331.05	2187.74	2114.84	2029.94	2039.97	1975.97	1432.89	1410.8	1483.48
		PC 36:4	2780.61	2705.91	2909.37	3174.39	2818.06	2504.59	3092.34	3033.31	3495.02	2992.8	3734.27	3324.24	2968.13	3045.77	3032.47	2538.77	2438.42	2842.73
		PC 36:3	403.825	523.622	547.319	529.27	495.681	508.194	561.53	562.966	528.676	551.01	647.559	575.684	515.419	548.952	482.644	509.271	406.811	400.988
		PC 36:2	583.413	781.487	787.979	742.798	744.015	672.426	837.7	828.548	842.696	851.455	889.667	869.507	725.926	797.429	752.594	725.488	646.39	696.181
		PC 36:1	112.295	129.475	148.941	152.224	130.839	122.295	160.577	157.204	146.083	154.978	183.557	179.336	159.874	158.085	151.262	183.502	146.372	171.654
		PC 38:9	5.56102	4.02005	7.21839	7.35394	6.80562	5.34057	9.53967	10.4483	9.51095	11.1483	9.44852	9.99973	10.8653	11.6873	9.12876	12.5758	12.6092	14.3796
		PC 38:8	64.1517	53.1017	83.0743	82.4492	79.2914	63.5809	88.0859	91.3497	93.1344	94.5835	83.6002	90.724	80.2191	90.9551	79.9085	65.2039	65.7431	70.2265
		PC 38:7	1183.45	956.496	1561.2	1531.82	1450.46	1086.36	1631.16	1535.45	1649.35	1575.51	1429.86	1615.04	1372.92	1476.95	1471.18	1181.05	1023.52	1244.02
		PC 38:6	1341.2	1554.9	1996.22	1699.58	1674.91	1479.15	1710.87	1841.5	1695.83	2041.61	2142.63	1918.68	1980.81	2114.58	1821.87	2319.66	2155.08	1957.89
		PC 38:5	838.449	745.271	1150.48	1118.23	1038.12	856.064	1184.86	1066.17	1031.41	1149.88	1150.29	1160.16	920.343	1076.49	1026.16	849.193	846.55	881.786
		PC 38:4	615.163	742.565	910.695	890.921	809.893	743.786	898.607	841.509	922.099	926.271	943.129	965.735	881.865	894.365	777.63	760.069	686.217	736.492
		PC 38:3	107.78	127.869	145.573	139.577	132.463	113.687	142.789	145.415	133.188	141.466	161.615	148.789	142.361	137.622	140.801	135.772	112.263	127.057
		PC 38:2	24.3766	30.3807	32.7875	35.3481	31.729	28.3004	32.3358	32.1584	32.4263	32.8403	38.2581	38.4948	34.2583	36.0099	34.5907	33.625	27.9494	31.5794
		PC 38:1	2.03894	3.49231	3.87478	3.72869	3.17669	3.50028	3.07258	2.81897	3.34386	3.0605	4.13665	6.08049	4.44913	3.851	4.42297	6.02466	3.67055	4.82587
		PC 40:10	30.4703	21.9656	38.9865	38.7841	37.4136	27.9273	47.9948	48.6783	44.5044	48.2735	44.0518	44.9898	44.6699	51.1841	46.2317	47.0416	43.0355	50.8119
		PC 40:9	742.795	593.548	912.922	962.929	919.556	704.862	1041.27	1115.67	997.685	1120.49	1054.29	1074.61	1068.92	1182.79	1219.19	1340.64	1288.56	1445.93
		PC 40:8	0	0	52.2662	0	47.4623	42.4834	0	0	0	0	0	49.0312	0	40.7333	0	0	0	0
		PC 40:7	673.63	513.08	718.436	736.186	661.295	561.53	719.562	742.25	746.018	718.616	776.667	815.245	639.135	717.194	674.767	567.356	531.768	623.738
		PC 40:6	312.978	280.651	347.34	337.792	325.299	280.183	347.064	353.057	364.77	408.459	428.31	404.772	342.492	389.531	365.184	427.173	369.201	415.265
		PC 40:5	68.943	63.7591	81.3252	85.9491	77.2618	65.824	83.9434	81.0174	82.7611	82.9325	107.164	88.9184	79.7814	88.6938	80.9752	75.8322	67.6934	81.7046
		PC 40:4	23.0606	27.8859	32.6845	31.5116	29.2286	25.8549	31.5921	32.4	30.7819	33.5438	34.449	35.2682	29.1636	32.2669	33.8488	34.1498	29.4136	30.714
		PC 40:3	1.48645	3.62924	3.51043	3.58894	3.22542	3.38911	2.61868	2.61456	2.26186	3.27188	3.38661	3.76553	3.23534	4.06158	3.55322	3.99008	2.71197	2.87336
		PC 42:11	23.0181	18.7447	30.2276	27.0352	26.2574	20.9211	30.7586	32.1283	32.6622	30.8054	31.2119	31.6087	33.7055	35.8138	35.7795	35.0937	31.3956	36.2
		PC 42:10	84.4744	75.6042	102.479	111.73	95.4781	82.8583	115.669	117.804	108.582	104.224	101.368	114.882	115.436	127.327	123.276	119.656	104.627	115.603
		PC 42:9	163.2	130.076	190.58	195.899	185.709	143.574	217.393	227.15	202.107	235.3	222.102	212.416	200.797	217.105	250.541	261.158	234.951	258.591
		PC 42:8	43.2552	31.1956	52.0044	55.1806	50.4004	40.0477	59.3686	57.3775	57.8955	54.1044	52.3577	56.4788	47.8797	53.4303	51.3907	49.1741	43.4037	48.9646
		PC 42:7	21.408	18.6775	25.9504	26.137	23.2073	18.5418	25.3381	27.2534	27.4823	30.5284	26.7476	28.4706	25.4414	29.4126	25.77	26.3541	22.9512	24.7027
		PC 42:6	8.41905	9.86131	9.96025	11.4501	9.69932	8.90824	12.0086	11.8003	11.5845	12.5652	13.2286	13.8642	12.2935	13.7616	12.4107	15.6907	11.8826	12.7973
		PC 42:5	2.31744	2.8881	3.53185	3.84783	3.26787	3.05825	2.97301	3.24489	3.02556	3.15452	4.20578	4.16484	2.89362	3.36068	3.29277	4.17784	3.61308	3.60866
		PC 42:4	0	0.827877	0	0.783098	0.711818	0.539323	0	0	0	0	1.07971	0	0	0	0	1.02799	1.05357	0
		PC 42:1	0	0.694858	0	0	0	0	0	0	0	0	0	0	0	0	0	0	0	0
		PC 42:0	0	0.370055	0.431546	2.38612	0	0.428162	0	1.16948	1.23195	2.98925	1.92549	0	0.53108	0	1.84515	3.93207	0.833425	1.58192
		PE 34:4	0.494692	0.411673	1.38618	0.946094	0.770378	0.583649	0	0.609045	0.856927	0.939362	0.803571	0.975163	0.886731	0.762595	0	0.606826	0	0
		PE 34:3	8.05959	11.0113	13.077	11.217	10.9617	9.06862	10.867	10.4924	11.1546	9.024	10.8905	10.0983	11.2772	8.10571	8.80496	6.93256	7.17848	6.24892
		PE 34:2	144.201	201.114	241.953	204.34	183.667	180.838	221.661	197.969	204.63	195.165	229.294	195.18	182.177	164.737	179.023	160.947	158.21	149.159
		PE 34:1	34.0829	44.8692	47.9487	45.8752	41.6632	36.6368	42.0602	43.8414	44.9984	47.4786	46.4449	45.3533	42.2925	29.5953	31.7039	32.7087	31.4585	27.6779
		PE 34:0	0	0.509395	0	0	0	0	0	0	0	0	0	0	0	0	0	0.751126	0.87586	0.787318
		PE 36:6	1.31373	1.17616	2.24305	2.36084	1.81932	1.5797	2.35644	2.25687	2.52556	1.77235	2.15321	1.42258	2.00021	1.71813	1.62206	1.72179	1.46749	1.38526
		PE 36:5	37.0606	30.5195	55.7503	53.9582	43.5929	37.3656	57.8856	52.0161	49.5304	45.47	53.6868	49.2024	48.5807	37.335	48.0785	39.3115	34.5132	34.899
		PE 36:4	300.064	390.16	453.323	449.076	388.005	362.05	411.966	388.684	425.019	413.585	436.174	405.86	448.416	333.491	396.372	363.326	376.552	372.002
		PE 36:3	91.0799	110.416	133.445	136.118	117.161	103.445	137.178	126.38	125.269	131.25	135.209	130.7	120.442	100.145	115.676	94.3303	92.4067	94.2244
		PE 36:2	114.317	145.386	167.745	159.717	133.804	125.763	157.498	146.363	151.13	147.311	172.652	153.973	158.682	134.73	135.244	153.105	127.042	129.047
		PE 36:1	8.97647	11.426	12.8832	13.1929	10.2633	9.82666	12.1446	13.1641	11.2688	13.2088	13.9108	13.9858	12.5567	10.243	10.365	12.2008	11.7671	11.0156
		PE 38:8	2.32398	2.34518	2.06188	3.48546	4.83643	3.54977	2.73363	11.2609	10.7233	9.45619	3.78192	3.98325	3.46144	3.27986	7.07919	9.07123	5.86498	2.77057
		PE 38:7	140.477	90.7618	169.106	170.92	148.266	117.089	168.831	168.815	171.199	150.966	182.395	149.441	173.955	134.039	160.976	131.528	132.479	144.986
		PE 38:6	456.006	527.092	579.687	599.67	536.322	450.636	583.572	542.565	577.353	575.171	641.796	440.852	696.739	531.962	594.441	731.263	590.667	644.507
		PE 38:5	220.597	280.903	326.933	294.594	266.249	253.278	300.029	287.109	286.617	290.965	306.394	320.531	311.721	245.029	270.539	219.687	220.819	207.174
		PE 38:4	689.89	835.638	972.266	882.12	797.562	725.272	915.538	884.518	873.174	904.816	1023.72	958.186	961.189	879.487	772.593	833.695	948.155	900.658
		PE 38:3	28.0384	32.1064	41.6459	36.872	34.4314	29.4993	39.3298	37.6755	38.9189	38.2071	41.2016	36.2335	42.5288	30.1469	33.6236	33.6938	33.2583	34.5658
		PE 38:2	4.47804	6.2396	7.62253	6.54755	6.26552	5.88521	6.57576	6.42488	6.48925	7.07912	7.33984	7.06268	7.93041	5.49029	5.07383	5.95419	5.89304	5.65852
		PE 38:1	1.37143	1.94662	1.9013	1.47368	1.67287	1.57949	1.80918	1.6408	1.61443	1.90538	1.91521	1.89832	1.76609	1.80892	1.80618	2.34289	1.72445	1.77308
		PE 40:7	310.396	298.105	482.862	480.277	421	346.398	501.433	472.138	456.848	460.071	479.808	485.448	471.789	406.353	451.759	427.475	453.572	476.469
		PE 40:6	143.99	190.872	213.692	203.932	170.107	158.779	207.126	196.906	205.618	198.021	229.928	212.332	218.129	182.018	171.936	256.935	253.697	226.954
		PE 40:5	34.3327	44.6991	52.4038	47.8936	42.6033	39.4183	51.8103	44.5275	45.3957	48.9308	52.3086	53.0956	58.5735	40.2589	45.4247	48.493	48.428	48.6098
		PE 40:4	16.5415	21.3492	22.6074	17.8604	19.5228	18.2716	24.1029	21.4778	19.3443	23.4731	24.5214	23.54	25.9282	19.5616	19.4512	23.0276	21.8949	21.576
		PE 40:3	0.973082	1.08667	1.40301	1.21744	1.04255	1.15445	1.4784	0.938208	1.54907	0	1.28202	1.6871	1.4518	1.4352	1.33419	1.77955	1.22526	1.26168
		PE 40:2	0.534471	0.512961	0.644766	0	0	0.534769	0	0	0	0	0	0	0.676066	0.605418	0	0	0	0
		PS 34:4	17.7614	12.19	17.125	0	19.2891	15.221	0	0	13.2606	26.5054	16.2513	0	17.0914	0	70.2259	0	0	12.4159
		PS 34:2	0	0	0	0	0	0	0	0	0	0	0	36.1783	0	0	0	0	0	0
		PS 36:6	0	0	22.4479	0	0	0	0	0	0	0	0	0	0	0	0	0	0	0
		PS 36:5	168.66	33.4821	179.984	285.105	341.793	196.679	204.301	107.737	223.887	510.229	265.296	96.0613	0	128.615	691.27	78.1784	0	117.596
		PS 36:4	121.206	158.21	168.805	183.826	154.689	166.008	132.942	203.187	99.716	250.08	266.026	170.676	149.505	165.595	542.729	155.173	166.167	134.916
		PS 36:3	13.2212	0	25.6342	0	0	0	0	0	21.1879	0	0	0	0	0	0	0	0	0
		PS 36:2	46.4525	33.9348	41.6965	56.1093	46.4748	32.6095	51.6681	42.9245	50.0585	27.9028	52.8198	38.6899	21.915	11.6272	0	32.8525	25.175	33.6179
		PS 36:1	0	10.4045	10.0751	0	0	0	35.4515	0	14.9336	18.8588	21.4514	14.3985	0	13.6788	0	0	0	17.1953
		PS 38:8	0	0	0	0	0	0	0	0	54.7453	21.3944	0	0	0	0	81.4094	0	0	0
		PS 38:7	251.944	166.162	304.615	373.433	328.502	190.477	246.92	265.259	222.595	251.671	282.722	233.906	193.895	217.727	659.156	183.528	295.183	113.765
		PS 38:6	171.762	222.02	192.972	166.36	207.015	182.653	126.407	203.227	188.927	264.744	281.347	277.127	153.617	241.375	357.206	144.917	77.7544	144.52
		PS 38:5	71.52	51.3782	76.9997	77.0014	64.2208	102.961	121.868	76.7489	128.222	102.355	81.3433	111.829	75.829	105.038	286.025	83.9534	83.8949	114.186
		PS 38:4	679.477	633.441	740.363	730.261	931.966	626.393	737.324	817.626	748.421	1048.22	996.236	772.837	705.657	716.805	799.685	821.103	630.028	758.439
		PS 38:3	36.0909	26.3376	28.0374	28.3693	38.621	25.4435	24.3824	40.4394	37.1763	48.7304	43.0726	23.0429	32.3561	34.5002	0	29.0536	32.614	23.1262
		PS 40:9	0	0	0	0	26.4006	13.3316	0	0	0	0	0	22.1579	0	23.6959	0	0	0	0
		PS 40:8	61.4827	24.2497	56.6562	76.6868	35.7211	44.1355	69.928	77.3212	56.9754	83.4339	45.2088	45.0166	57.4055	40.8686	224.112	31.3701	36.636	41.212
		PS 40:7	159.08	108.069	193.875	208.879	232.759	175.522	188.031	221.496	217.761	275.404	287.572	210.972	144.707	220.878	475.7	152.893	170.525	218.516
		PS 40:6	413.043	378.255	448.216	453.624	479.379	392.806	451.288	516.802	494.27	485.645	656.327	468.06	496.342	478.824	554.953	501.944	419.299	471.02
		PS 40:5	58.0821	58.2999	63.2106	65.5283	64.118	51.8571	56.5056	72.0738	62.3698	72.4515	73.1096	57.0558	60.3104	72.064	55.8027	72.0404	66.1123	49.4131
		PS 40:4	23.7085	18.9153	23.1313	30.8144	25.4222	21.6956	22.6254	29.8757	23.6684	42.0834	39.2605	26.9	26.425	31.8057	0	29.9982	24.8321	27.4663
		PS 42:9	75.8963	60.0775	90.623	116.534	109.06	62.8388	90.1184	137.128	106.94	147.955	107.393	108.158	107.588	134.517	178.309	102.753	104.822	130.34
		PA 32:1	6.71088	6.7123	0	5.73709	0	0	0	0	9.41165	0	0	0	12.3905	14.3149	0	0	0	0
		PA 34:2	55.3761	57.7457	94.2388	68.9736	71.9386	43.3827	59.5291	55.1298	67.581	44.4703	86.9097	56.4628	68.1895	75.155	72.3272	56.7639	51.1472	56.3573
		PA 34:1	46.5767	38.7514	67.7991	52.3871	48.358	33.59	48.4922	38.2973	62.5442	44.3709	74.1286	55.2515	57.1813	61.3494	52.7271	49.4656	37.2173	46.5183
		PA 36:3	19.1972	20.7256	31.5992	30.202	25.0408	22.5373	11.7854	17.0521	26.4746	18.7681	34.8821	18.1541	17.1726	22.4393	17.4223	20.1022	16.0371	17.1689
		PA 36:2	18.6139	20.3898	31.2389	27.6381	22.3631	16.7071	17.3197	20.7748	31.316	18.0477	25.7474	24.1802	19.1212	31.2378	21.7634	19.4249	15.3519	20.7949
		PA 36:1	7.39638	4.49057	6.88745	0	6.25181	3.73877	0	5.03298	0	4.47167	7.41559	6.61896	5.23766	0	0	4.79583	0	0
		PA 38:4	68.1319	66.5068	125.304	120.597	99.4478	76.0814	68.0468	70.947	105.537	93.9536	144.472	125.074	86.572	141.949	61.9057	100.584	83.1964	114.031
		PA 38:3	7.16548	9.34723	17.4927	15.7686	8.99453	8.46438	5.42034	4.85982	13.1127	8.40347	10.1373	6.67942	7.29719	11.3652	0	10.5638	6.70037	10.8477
		DG 28:0	10.631	11.4564	0	0	0	11.2718	7.88236	9.69531	10.8541	8.91621	14.5024	8.46515	6.93461	11.2747	0	0	6.17482	8.94122
		DG 30:1	12.1956	13.7704	13.4043	11.5669	0	8.95798	10.1209	13.0338	9.51367	9.61564	18.4459	9.47996	7.32741	0	0	7.66755	8.43083	0
		DG 30:0	22.6941	18.1479	21.1028	18.1892	16.5909	18.5861	20.2586	17.1819	21.3886	16.5476	36.4703	12.446	17.3302	20.7872	15.5497	15.6874	19.8394	19.5793
		DG 32:2	20.5383	25.4532	27.8997	18.2579	18.3409	18.1574	16.0207	23.3516	21.6438	24.4297	38.8615	25.4295	21.4424	30.6578	17.5119	22.949	22.1661	37.4888
		DG 32:1	72.391	72.9024	83.5559	67.994	63.4969	54.0649	69.6502	61.5199	71.8668	82.4472	100.739	75.6227	63.1957	79.8692	60.7598	68.4	71.3761	80.2552
		DG 32:0	93.673	96.3858	101.473	97.2648	82.6831	83.2948	88.3667	80.395	84.697	98.2935	141.305	86.0272	109.483	134.827	105.021	118.683	115.834	126.602
		DG 34:3	50.8662	58.2251	96.0949	80.1187	61.1143	62.6481	68.1316	62.186	53.6188	70.7069	82.9027	77.6208	45.8683	62.647	74.9433	54.3535	61.7376	76.1404
		DG 34:2	226.426	273.8	355.969	325.716	231.689	235.648	277.179	264.052	236.084	286.75	330.693	311.043	210.222	242.652	275.5	269.122	255.754	332.968
		DG 34:1	253.471	263.731	348.131	318.213	243.008	252.819	283.73	269.77	218.209	359.289	375.064	336.905	339.064	325.884	295.616	288.964	290.477	366.963
		DG 34:0	146.067	132.886	144.527	136.301	119.534	127.625	119.729	119.354	111.104	126.033	126.998	116.042	172.659	187.783	189.714	176.151	168.983	176.877
		DG 36:4	73.1744	85.0389	104.001	115.714	91.7744	83.667	87.238	84.226	91.4833	99.6804	119.651	93.8582	73.4052	90.1258	150.063	88.2206	85.8732	94.2558
		DG 36:3	164.911	165.78	219.478	200.151	175.905	181.058	154.295	152.506	124.881	188.527	216.606	184.441	114.287	148.746	190.305	145.914	165.906	172.154
		DG 36:2	186.271	184.746	265.699	225.993	201.85	222.578	190.444	146.118	117.306	216.807	192.021	164.551	152.399	145.181	165.935	145.208	193.081	218.211
		DG 36:1	23.6159	28.1312	32.069	34.0868	24.0561	26.8049	31.4045	25.5977	26.1314	38.4829	38.087	24.0853	22.2468	11.9275	24.4236	38.7801	29.6321	28.7413
		DG 36:0	84.7613	83.1426	92.1916	82.4635	68.4594	76.034	80.1526	78.1173	73.8268	67.6728	84.1434	62.12	108.125	97.7608	115.035	113.252	109.579	105.932
		DG 38:5	15.1169	17.6625	30.5111	18.8748	20.1472	17.8638	14.7324	15.8031	14.7955	18.7752	25.2443	22.1148	11.7647	19.2613	22.0781	16.9137	20.9661	33.3323
		DG 38:4	24.9053	31.0682	35.8111	25.3213	33.8048	26.893	39.849	28.9763	0	29.4743	30.3589	41.6216	17.1986	34.3565	41.1678	30.2968	33.7619	38.0944
		DG 38:3	11.0574	17.8151	17.4628	60.5229	0	0	0	0	0	0	0	15.6063	0	27.2862	0	0	12.578	39.1078
		DG 38:2	32.9545	28.8893	40.8102	27.692	27.0412	25.0838	23.3236	21.3824	19.8401	33.6275	32.2721	34.582	20.2997	23.6504	16.4657	22.3216	29.4919	26.0592
		DG 38:1	9.09536	8.04081	10.6458	14.0019	0	8.86721	12.2396	7.46678	0	12.0366	13.686	13.0579	9.94358	0	0	8.62785	10.8207	13.2
		DG 38:0	0	5.21093	0	0	0	0	0	0	0	7.17849	0	0	9.91585	0	0	0	0	0
		DG 40:6	10.9581	7.80681	0	0	0	0	0	0	0	0	0	0	0	0	0	0	6.29052	0
		DG 40:5	0	5.56432	0	0	0	0	0	0	0	0	0	0	0	0	0	7.23841	0	9.88592
		DG 40:4	0	0	0	0	0	0	0	0	0	0	0	0	0	0	0	0	6.40243	0
		DG 40:3	0	0	12.3764	0	0	0	0	0	0	0	0	0	0	0	0	6.48008	0	0
		DG 40:2	9.1665	9.00349	17.9015	17.5059	11.7658	8.24792	9.24814	7.97554	0	9.13874	0	13.1437	0	0	0	0	10.8014	22.4049
		DG 40:1	0	6.90469	0	0	0	0	0	0	0	7.6023	0	9.83992	0	0	0	9.21849	8.34085	0
		DG 40:0	0	7.72403	0	0	0	7.09968	0	0	0	0	0	0	8.24035	11.3297	0	0	7.41871	0
		DG 42:7	0	0	0	0	0	0	0	0	0	0	0	0	0	0	0	0	0	10.2372
		SM 16:0	39.0284	47.2313	44.7522	47.3447	42.5465	37.6959	46.6832	49.791	48.246	49.6699	50.5289	46.2816	53.1859	45.3469	41.4745	59.2445	54.314	47.6573
		SM 18:1	1.33655	0.785	1.00755	0.758064	0.836259	1.04302	1.27781	1.30979	1.42273	1.00391	1.0161	0.845347	1.32173	1.10249	1.75002	1.41665	1.37329	0.756003
		SM 18:0	5.23474	5.23398	4.04361	4.64866	4.22154	4.59246	5.64167	6.0864	6.13993	5.20023	5.24287	5.41126	5.96308	4.74891	4.28668	6.49099	5.07494	4.90254
		SM 20:1	0	1.91447	0	2.77142	0	0	1.95338	0	0	0	0	3.46804	0	3.38881	0	0	0	0
		SM 20:0	12.372	16.0119	9.77369	14.0303	12.8307	5.82195	14.2038	7.99884	10.8548	14.0571	16.7407	0	10.5955	5.83191	13.5603	13.1843	12.4587	9.37238
		SM 22:3	7.48974	3.75111	8.00414	13.3132	10.4036	6.97082	12.4965	11.9126	9.13624	8.94851	8.54733	8.47581	10.2648	12.4678	9.14005	11.8582	14.0692	10.0689
		SM 22:2	0	2.36199	2.69571	0	0	1.55538	0	0	0	0	0	2.47817	0	0	0	0	2.16801	2.63323
		SM 22:1	29.5404	30.3604	32.3739	29.2419	26.6576	26.4129	32.4481	30.9308	35.5854	32.7417	28.5712	28.1607	32.7253	26.7935	32.21	33.7374	33.7968	33.0342
		SM 22:0	127.884	150.637	148.178	146.49	126.195	123.192	157.792	139.891	159.868	149.944	147.218	140.464	167.057	143.494	132.183	169.674	169.071	140.18
		SM 24:4	21.7979	17.7285	25.6298	27.916	28.5265	19.4548	41.1561	37.2718	27.6422	36.4771	26.7411	28.6522	30.9914	26.2217	34.1621	28.4302	33.8625	26.9556
		SM 24:3	127.789	85.2002	169.788	166.216	147.258	108.399	173.438	184.131	172.539	166.372	147.044	134.97	164.129	154.298	160.2	158.299	172.037	148.447
		SM 24:2	15.579	13.254	13.0389	7.16619	13.1785	8.55	16.0282	17.7679	13.823	13.3484	13.8841	12.2861	14.2867	16.1492	16.9314	12.4605	10.1582	12.8555
		SM 24:1	107.432	163.686	155.333	145.77	133.827	117.726	142.145	157.319	144.548	151.606	147.125	137.945	158.635	141.113	138.858	170.907	153.488	131.481
		SM 24:0	120.058	152.182	148.382	149.918	126.672	121.441	147.33	155.809	147.662	124.196	137.978	121.491	160.174	112.191	129.202	164.032	157.01	127.941
		SM 26:4	162.236	88.4363	168.252	170.658	150.863	114.048	181.633	185.425	175.698	186.281	158.11	137.241	179.872	160.276	189.699	163.577	162.142	159.536
		SM 26:3	129.275	84.3758	140.396	150.983	138.267	103.672	157.384	168.493	161.309	163.197	138.932	119.578	182.326	133.066	154.29	165.212	151.612	130.796
		SM 26:1	0	0	0	0	0	0	0	0	0	0	0	0	0	0	0	0	0	3.14572
		SM 26:0	26.0825	10.0052	15.5516	19.2995	16.9139	13.3827	23.3899	28.1529	28.3688	21.396	18.6343	14.5099	18.3994	19.4988	15.925	18.8769	25.9126	18.9387
		SM 28:4	0	0	0	0	0.778452	0	0	0	0	0	0	0	0	0	0	0	0	0
		SM 28:2	0	0	0	0	0	0	0	0	0	0	0	0	0	0	0	9.7771	0	8.52198

## Sheet: Fig3+STabS9to12
			pmol per 100K cells
input tracer		labeled metabolite	chase time 0'	0'	0'	10'	10'	10'	20'	20'	20'	30'	30'	30'	60'	60'	60'	2h	2h	2h	4h	4h	4h	24h	24h	24h
			N1	N2	N3	N1	N2	N3	N1	N2	N3	N1	N2	N3	N1	N2	N3	N1	N2	N3	N1	N2	N3	N1	N2	N3
LpPC 16:0		pPC 32:0	8.65857	7.08008	9.10027	7.13924	6.51235	7.87505	9.51683	10.7304	8.90844	2.77816	3.28442	8.07448	8.10134	3.42285	5.98061	0	2.0074	2.93947	0	0	2.54302	0	0	0
		pPC 32:1	5.92359	3.94059	8.43033	4.30272	3.38406	3.63309	7.52333	8.7782	5.71516	5.13995	4.39892	7.51513	5.41196	3.09134	5.16618	8.7999	4.55396	5.53408	5.90122	6.48812	4.31571	5.05212	0	0
		pPC 34:0	0	0	3.35613	0	0	0	0	3.11855	2.36045	0	0	1.66823	0	0	0	0	0	0	0	0	0	0	0	0
		pPC 34:1	14.2407	10.9939	14.3287	13.9063	9.23617	11.292	17.3977	16.8911	16.7541	14.3708	13.3706	9.43206	13.7426	8.54125	16.8562	10.6689	9.89561	12.9826	11.0008	13.3356	15.1856	6.24263	4.05767	8.56676
		pPC 34:2	7.77973	4.27038	7.26041	5.75	3.47616	2.62146	6.3812	5.85646	7.09762	6.04606	7.60414	5.55874	6.14101	6.90395	5.25556	6.11092	4.3	7.36683	3.5837	6.60557	3.82315	5.12643	0	4.75281
		pPC 34:3	0	0	0	0	0	0	0	0	0	2.06772	0	0	0	0	0	0	0	0	0	0	0	0	0	0
		pPC 36:1	0	0	2.5536	0	0	0	2.57529	2.27081	0	0	2.18657	2.77221	0	0	1.83938	0	2.1725	2.29983	0	2.38966	0	0	0	0
		pPC 36:2	2.44757	0	4.38411	0	2.1999	0	0	2.2671	2.26858	1.62808	0	1.7529	2.7361	0	3.00715	3.19222	1.57553	2.56663	0	4.96338	2.57522	0	0	4.59502
		pPC 36:3	0	3.57942	2.72649	0	0	2.33135	2.78909	2.41007	2.49982	0	0	1.72816	0	0	0	0	0	1.97413	0	0	0	0	0	0
		pPC 36:4	21.633	14.2512	30.2925	15.1406	17.6445	18.0521	21.1069	13.5755	25.9733	14.6715	14.8399	13.162	18.8509	12.3749	22.9836	9.04359	5.34933	9.72091	8.26067	10.5761	10.6474	2.99143	4.52532	3.83828
		pPC 36:5	0	0	3.3056	4.37735	4.26376	4.09114	0	3.49255	0	2.56189	0	2.5317	0	4.69389	4.21781	3.69654	1.94655	0	0	4.0301	3.44733	0	0	0
		pPC 38:4	0	0	2.60617	0	2.54489	0	2.52829	0	2.41006	2.2142	0	0	4.28365	0	3.11714	2.12044	0	0	0	0	0	0	0	0
		pPC 38:5	3.57896	3.58342	5.28301	4.04203	6.69208	3.27189	3.71907	3.59812	6.20783	5.04466	0	4.04675	4.33989	4.28037	6.37154	3.93298	3.0071	5.1264	0	4.28007	2.98899	0	3.655	3.43328
		pPC 38:6	10.1493	8.49031	14.8978	10.4474	6.85996	5.37532	7.92401	4.27186	6.27502	3.22579	0	4.72125	5.17867	3.00659	0	2.77549	1.95152	2.80349	0	4.14334	0	0	0	0
		pPC 32:0[13C16]	32.7858	18.4521	32.2506	19.0575	17.8176	22.9621	21.2756	18.9399	16.7672	8.26491	7.92881	7.53906	11.845	7.22921	10.6278	3.13418	3.36099	3.0887	2.15513	0	3.9258	0	0	0
		34:1 [13C18]	0	0	0	9.34346	4.69479	6.12949	10.2187	7.51269	8.09687	11.3564	12.9365	16.2433	18.1092	13.8344	14.9815	14.9439	12.2676	20.7685	19.2382	18.0932	18.3213	9.11635	8.48207	11.7906
		34:2 [13C18]	0	0	0	0	0	2.76763	3.27634	3.3273	2.17855	2.20511	3.2775	2.12696	2.80157	2.45432	3.54844	4.22611	2.83752	4.72043	0	4.37929	2.90906	2.51591	0	0
		36:2 [13C18]	0	0	0	0	0	0	0	0	0	0	0	0	0	0	0	0	0	0	0	0	0	0	3.70791	4.30409
LpPC 18:2		pPC 32:1	1.13826	1.85736	2.05371	1.38637	1.95398	1.43867	2.39751	1.93453	2.1621	2.64382	1.28308	0	1.54348	0	1.85311	1.93803	0	2.82645	2.15135	3.131	2.71366	1.71636	0	0
		pPC 32:2	0.833159	1.26856	0	0	0	0	0.941267	0	0	0	0	0	0	0	0	0	0	0	0	0	0	0	0	0
		pPC 34:0	0	0	0	0	0	0	1.05933	0	0	0	0	1.5693	0	0	0	0	0	0	0	0	0	0	0	0
		pPC 34:1	1.15361	0.972322	1.11079	1.78887	1.58703	1.36518	1.33671	2.26305	1.34918	0	1.36571	1.87888	2.75074	2.8216	2.57545	3.13447	2.55878	2.93307	2.59514	3.93687	3.16554	3.03836	4.14031	7.02349
		pPC 34:2	3.33025	3.19434	4.36119	4.57854	4.0017	5.85992	3.78083	4.67496	6.69032	5.01436	3.28374	4.58344	5.89406	4.7414	5.44811	7.01445	4.25733	5.30009	3.23235	3.54543	4.43307	2.39492	1.85134	3.26477
		pPC 34:3	3.12151	1.24027	2.85884	3.61759	2.83052	2.54711	3.41156	3.14134	4.51271	2.92078	2.65072	1.94999	2.63075	0	2.52951	2.40441	3.01377	2.41184	0	0	2.16902	0	0	0
		pPC 34:4	0	0	0	0	1.36853	0	0	0	0	0	0	0	0	0	0	0	0	0	0	0	0	0	0	0
		pPC 36:2	3.08014	4.43726	4.11417	3.33872	2.22591	4.84517	4.87568	3.31997	5.28661	3.31292	4.14196	5.9816	2.5228	6.22549	5.13896	8.71667	2.49226	7.14856	4.78706	4.97159	5.02418	0	2.38451	2.74813
		pPC 36:3	2.4263	1.95292	2.36348	2.89509	0	1.65723	1.94557	0	1.77689	3.66675	0	0	0	0	1.84321	0	0	1.23887	0	0	1.3329	0	0	0
		pPC 36:4	22.007	17.7392	19.9505	19.1439	12.6093	21.8381	23.1961	13.1894	16.8597	19.0939	11.9319	13.5849	13.7664	10.2994	17.8189	15.3614	9.9795	15.1457	7.24719	5.52915	3.80485	4.94477	2.45104	6.26583
		pPC 36:5	0	0	0	0	0	1.59061	0	0	0	0	1.54638	0	0	0	0	0	0	0	0	1.50736	1.72443	1.64729	0	0
		pPC 38:3	0	0	0	0	0	0	0	0	0	0	0	0	0	3.13459	0	0	0	0	0	0	0	1.84042	0	0
		pPC 38:4	0	0	0	1.34439	0	1.08385	1.37945	0	0	0	0	0	1.39226	0	1.65182	1.47622	1.40148	1.26263	1.18879	1.95911	1.05165	1.48561	0	2.32419
		pPC 38:5	1.12361	1.29283	1.54384	0	0	1.45516	0.772191	0	0	0	0	0	0	0	0	0	0	0	0	0	0	0	0	0
		pPC 38:6	13.2804	12.5654	16.8226	13.2739	10.2492	14.0086	11.112	10.3849	10.9227	6.31883	7.6472	7.826	6.56363	5.35995	8.2852	8.34501	5.54096	5.77819	0	2.73217	3.20698	0	0	0
		pPC 38:7	1.02656	1.50017	1.91254	0	1.10041	1.87263	1.54051	0	0	0	0	0	0	0	0	0	0	0	0	0	0	0	0	0
		pPC 40:7	1.28053	1.65852	0	2.0925	1.35035	1.62467	1.63226	0	0	0	0	0	0	0	0	0	0	0	0	0	0	0	0	0
		pPC 40:8	3.24366	4.83332	6.17815	3.44586	2.98968	4.13387	1.95665	0	3.55693	0	0	0	0	0	0	0	0	0	0	0	0	0	0	0
		pPC 34:1[13C18:1]	0	0	0	0	0	0	0	0	0	0	0	0	0	0	0	0	0	1.12928	2.17857	3.2045	2.5264	6.2878	4.69373	6.1806
		pPC 34:2[13C18:1]	0	0	0	0	0	0	0	0	0	0	0	0	0	0	0	0	0	1.40644	1.73803	1.5064	0	0	2.50882	0
		pPC 36:2[13C18:1]	0	0	0	0	0	0	0	0	0	0	0	0	1.43774	0	0	0	0	1.21313	2.28781	2.37402	2.21029	2.9446	1.84697	5.12545
		pPC 36:3[13C18:1]	0	0	0	0	0	0	0	0	0	0	0	0	0	0	0	0	0	0	0	0	0	0	0	0
LpPC 20:4		pPC 32:0	0	0	0	0	0	0	0	0	0	0	0	0	0	0	0	0	0	0	0	0	0	0	1.30779	1.71541
		pPC 32:1	0	0	1.75618	0.960598	1.67735	0	2.73123	1.53926	2.42273	1.84231	0	0	0	0	1.80436	2.18981	2.18937	2.71046	0	1.85857	2.50373	0	0	1.93593
		pPC 34:0	0	0	0	0	0	0	0	0	0	0	0	0	0	0	0	0	0	0	0	0	0	0	1.46201	0
		pPC 34:1	0	0	1.63717	2.22439	1.6577	0	2.58301	1.7351	3.03285	2.71988	0	0	5.51919	0	3.7959	4.55883	3.58102	3.76481	2.95064	1.98603	3.87352	6.69342	3.51803	7.32418
		pPC 34:2	0	3.01695	1.89107	1.51662	2.4857	2.07138	1.94195	2.9722	3.1558	2.24139	3.17506	2.42129	2.09882	0	2.91855	3.75201	1.7139	4.00323	2.70331	2.47906	2.84194	0	1.51705	2.39617
		pPC 34:3	0	0	0	0	0	1.28379	0	0	0	0	0	0	0	0	0	0	0	0	0	0	0	0	0	0
		pPC 34:4	0	0	1.01582	0	0	0	0	0	0	0	0	0	0	0	0	0	0	0	0	0	0	0	0	0
		pPC 36:1	0	0	0	0	0	0	0	0	0	0	0	0	0	0	0	0	0	0	0	0	0	0	0	1.4778
		pPC 36:2	0	0	0	0	0.961357	0	0	0	0	0	0	0	0	0	1.23005	0	0	0	0	0	0	0	1.3148	0
		pPC 36:3	0	0	0	1.23752	1.1643	0	0	0	0	0	0	0	0	0	1.35821	0	0	0	0	1.98718	0	0	0	2.75919
		pPC 36:4	4.61145	3.588	3.6812	3.43838	2.69036	6.80221	5.18409	2.79111	4.48911	5.05555	5.01902	3.93221	4.36713	3.64278	4.47186	3.68495	2.79472	4.19942	2.64487	3.3616	4.51285	4.12965	5.75068	7.10725
		pPC 36:5	5.02892	2.49328	3.38461	1.90733	2.58406	2.95551	6.18515	1.96996	4.01161	4.48389	2.34575	2.7036	3.76045	1.99575	1.96049	0	1.64669	1.38135	0	0	0	0	0	1.27504
		pPC 38:4	3.38344	5.27108	3.27265	4.89801	2.24528	4.2372	4.06633	5.95446	5.00187	4.27027	0	3.93221	5.31112	4.95655	5.85628	5.13269	4.78736	4.66847	3.77508	2.44642	3.93008	2.96899	1.39954	3.39744
		pPC 38:5	6.46237	3.02121	3.88786	4.74206	3.05792	6.83803	6.03316	4.49481	6.39806	7.15563	2.60819	5.77564	2.96712	3.93087	4.98611	3.39417	3.0454	3.56653	0	2.17837	2.10117	0	0	2.22859
		pPC 38:6	2.78932	2.80713	0	1.11614	1.66984	2.5883	2.22301	0	0	2.24383	0	2.16944	1.80398	0	1.4644	0	0	1.63396	3.18177	0	2.34573	0	0	0
		pPC 40:5	0	0	2.04777	0.673442	0	0	1.7701	0	0	0	0	0	0	0	0	0	0	0	0	0	0	0	0	0
		pPC 40:6	0	0	0	0	1.13091	0	0	0	0	0	0	0	0	0	0	0	0	0	0	0	0	0	0	0
		pPC 40:7	2.34159	0	3.29467	0.945608	1.96094	2.5128	0	0	3.05623	0	0	0	0	0	0	0	0	0	0	0	0	0	0	0
		pPC 40:8	21.715	13.978	17.6408	14.1036	10.6783	17.7142	16.8195	11.3306	18.6875	15.1955	9.00948	12.8811	8.42483	3.94191	8.31243	0	2.67543	3.64162	0	0	0	0	0	0
		pPC 42:9	0	0	1.12676	0	0	0	0	0	0	0	0	0	0	0	0	0	0	0	0	0	0	0	0	0
		pPC 42:10	8.74711	4.65265	5.44294	3.96909	4.78735	2.69239	5.56826	2.37429	3.72762	2.58878	0	2.58303	0	0	0	0	0	0	0	0	0	0	0	0
		pPC 40:8[D8]	14.4919	7.93708	8.51199	9.42755	5.16801	8.62605	12.6044	8.13187	12.8239	5.72282	5.364	8.14505	5.0159	3.2768	4.85927	2.91358	1.78178	0	0	0	0	0	0	0
		pPC 34:1[13C18]	0	0	0	0	0	0	0	0	0	0	0	0	0	0	0	0	1.97986	0	0	1.67028	0	5.84378	6.16149	8.8067
		pPC 34:2[13C18]	0	0	0	0	0	0	0	0	0	0	0	0	0	0	0	0	0	0	0	0	0	0	1.51817	2.01133
		pPC 36:2[13C18]	0	0	0	0	0	0	0	0	0	0	0	0	0	0	0	0	1.46894	0	0	0	0	0	2.41571	1.87111
		pPC 38:5[13C18]	0	0	0	0	0	0	2.45089	0	0	2.23274	0	0	0	0	0	0	0	2.95129	0	0	0	0	0	2.05775
LpPC 22:6		pPC 30:0	0.138636	0	0	0	0	0.157752	0	0	0	0.179006	0	0	0	0.152809	0.152472	0.177509	0	0.15043	0	0.159586	0	0	0	0
		pPC 30:1	0.204201	0.255394	0	0.198555	0.200795	0.286399	0.230439	0.159822	0.18929	0.122521	0	0	0.156626	0.149021	0.164452	0.156596	0.145915	0.206395	0	0.26455	0	0	0	0
		pPC 32:0	0.196322	0.294685	0.206476	0.264926	0.185491	0.306447	0.274583	0.247961	0.278522	0.185826	0	0.35893	0.372236	0.294619	0.327108	0.638657	0.328356	0.417337	0.430175	0.290171	0.435595	0.543516	0.713472	0.763264
		pPC 32:1	0.824534	0.712908	0.594022	0.768684	0.633855	1.04029	0.652227	0.79397	0.910726	0.96119	0.972205	0.878113	0.989122	0.820956	1.39359	1.31184	1.02541	1.28433	0.89017	1.0961	1.19118	0.669467	0.714209	0.92138
		pPC 32:2	0.254967	0.22432	0.200067	0.189731	0.231403	0.184778	0	0.166483	0	0.177945	0.222013	0	0.236012	0.224938	0.247735	0.179353	0.327324	0.231894	0.31425	0.192407	0.226745	0	0	0
		pPC 34:0	0	0	0	0	0	0.197757	0	0.159102	0.166708	0	0	0	0	0.133391	0	0.251593	0	0	0	0	0.189144	0	0.158879	0.2741
		pPC 34:1	0.683486	0.815674	0.70607	0.556753	0.917167	0.957929	0.949663	0.877725	0.950093	1.01058	1.46284	1.24938	1.59924	1.12786	1.76335	2.32702	1.91955	2.1816	2.10708	2.02427	2.39224	1.4588	2.00506	1.93381
		pPC 34:2	0.905244	1.31483	1.04703	0.906981	0.802125	0.874791	0.780555	1.14841	1.1267	1.02469	0.955216	0.845006	1.07469	1.10669	1.17297	1.52227	1.26116	1.1235	0.952879	1.33475	1.3805	0.4257	0.683464	0.719723
		pPC 34:3	0	0.131621	0.143486	0.251402	0.196837	0.181777	0.128987	0	0.161368	0	0	0.186481	0	0	0.145366	0.18671	0	0.212783	0	0	0	0	0	0
		pPC 34:4	0.145481	0.26457	0.212246	0	0.295432	0.182256	0	0.218781	0.308101	0	0	0	0	0.206016	0.316308	0.172505	0	0.264182	0	0.192847	0	0	0	0
		pPC 36:1	0	0	0	0	0	0	0	0	0	0.167264	0	0	0	0	0	0	0	0	0	0	0.232462	0	0	0
		pPC 36:2	0.235209	0.271998	0.218523	0.329967	0.26588	0.220161	0.42417	0.312605	0.452101	0.366015	0.38521	0.210788	0.530767	0.511931	0.719843	0.664224	0.602459	0.894492	0.667637	0.80941	0.675958	0.459658	0.542317	0.438412
		pPC 36:3	0.224124	0.484151	0.427736	0.353893	0.300551	0.190006	0.29684	0.311783	0.344151	0.247878	0.28534	0.437667	0.442152	0.300507	0.343265	0.437407	0.547929	0.58582	0	0.682305	0.505632	0.276233	0.487159	0.295089
		pPC 36:4	0.954302	1.0542	0.845524	1.16164	0.768105	0.737988	0.986838	0.997305	1.26055	0.849767	0.79736	0.609344	0.847811	0.717336	0.929923	1.08527	1.06088	1.01854	0.763694	1.0929	1.02199	0.603555	0.796445	1.20082
		pPC 36:5	0.319978	0.281846	0.284759	0.212161	0.269416	0.319978	0.404697	0.283733	0.345609	0	0.159996	0.201216	0.232904	0.158647	0.264825	0.186763	0.210359	0.211706	0	0.26023	0.181936	0	0	0
		pPC 36:6	0.364647	0.462102	0.336505	0.540107	0.487432	0.67164	0.351074	0.363721	0.363598	0.300954	0	0.296438	0.18117	0.200409	0.345328	0	0	0.243178	0	0	0	0	0.145813	0
		pPC 38:3	0	0	0	0	0	0	0	0	0	0	0	0	0	0	0	0.223041	0.160529	0	0	0	0	0	0	0
		pPC 38:4	0.527295	0.486269	0.427196	0.52936	0.542683	0.46455	0.744168	0.48205	0.801428	1.00832	0.738892	0.547195	1.04185	0.886386	0.769297	1.32304	0.971431	1.01347	0.653591	0.642924	0.945009	0.450079	0.335015	0.580739
		pPC 38:5	0.57812	0.59937	0.318999	0.402303	0.363401	0.511347	0.624032	0.514193	0.477361	0.687079	0.858277	0.451871	0.603198	0.677856	0.733904	0.888002	0.678494	0.722103	0.706031	0.892133	0.796929	0.30285	0.510695	0.581911
		pPC 38:6	4.64237	3.69937	3.47598	3.79966	3.75187	4.26714	3.20698	3.22532	3.64859	2.97105	2.58357	2.5449	2.7652	2.4633	3.77999	2.05332	1.49111	1.69186	0	1.17934	0.784573	0.2027	0.308059	0.483594
		pPC 38:7	2.65894	2.45551	2.87737	3.06739	2.28212	2.82717	2.71982	2.4877	3.20473	2.29793	2.2161	1.91607	2.39054	2.08284	2.11898	1.04061	0.839594	0.977762	0	0.26363	0.388034	0	0	0
		pPC 40:4	0	0	0	0	0	0	0	0	0	0	0	0	0	0	0	0.233331	0.146966	0	0	0	0.175154	0	0	0
		pPC 40:5	0.30759	0.215346	0.152648	0.234493	0.242854	0.32112	0.213509	0	0.302725	0.182538	0.201707	0	0.228336	0.129901	0.247136	0	0	0	0	0	0	0	0	0
		pPC 40:6	2.59941	1.95627	1.99108	2.54585	1.96668	2.37518	2.16697	2.42438	2.47265	1.50719	1.71652	1.57455	1.71582	1.06662	1.60307	1.07996	0.751489	1.08764	0	0.440976	0.702179	0	0	0
		pPC 40:7	8.66758	7.74398	8.37715	8.57933	7.6952	9.64374	7.65856	7.08424	9.65277	6.3819	6.30687	7.18363	5.69794	5.86085	6.09802	3.23104	3.20666	3.13513	0.582343	1.22262	1.0865	0	0	0
		pPC 40:8	1.43712	1.20321	1.41725	1.56972	1.39596	1.68264	1.47556	1.06954	1.68223	1.31995	1.05802	0.951927	0.878163	1.19703	0.994003	0.562589	0.464781	0.615139	0	0	0	0	0	0
		pPC 42:7	0.220169	0.260805	0.332161	0.265189	0.23376	0.280048	0	0.232463	0.277574	0.204631	0.327861	0	0	0.187393	0.19492	0	0	0	0	0	0	0	0	0
		pPC 42:9	0.64093	1.05241	0.854883	0.645013	0.967247	0.753526	0.493403	0.493506	0.558592	0.58766	0.720842	0.637323	0.275631	0.408377	0.667511	0	0.186071	0.363039	0	0	0	0	0	0
		pPC 42:10	7.82546	7.75457	5.79023	7.74572	6.97912	7.46943	6.03373	4.87862	6.61134	4.64964	4.68061	5.49052	3.95462	4.10084	4.63813	1.98656	1.77043	1.67792	0.355327	0.499318	0.476286	0	0	0
		pPC 42:11	0.798739	0.656895	0.733148	0.888922	0.84925	1.09974	0.589512	0.641838	0.867332	0.34921	0.595267	0.508839	0.413631	0.314499	0.45011	0	0.303938	0	0	0	0	0	0	0
		pPC 44:10	0	0	0.160729	0.170866	0.156608	0	0	0	0	0	0	0.377114	0	0	0.200378	0	0	0	0	0	0	0	0	0
		pPC 44:11	2.83236	2.3309	2.22554	2.44788	2.09634	2.60129	1.97459	1.25643	2.34678	0.980674	0.908723	1.03725	0.719281	0.685762	0.85268	0	0	0.193237	0	0	0	0	0	0
		pPC 44:12	19.9249	16.6272	17.6638	15.884	13.5276	18.0022	10.8037	9.64159	12.0221	6.01876	6.00854	7.07733	5.41784	3.99693	5.16625	1.30411	1.68085	1.08488	0	0.370794	0.261737	0	0	0
		pPC 44:12[D5]	6.73894	5.66108	5.73856	4.07327	4.3373	5.35327	4.41169	3.1498	4.53767	2.28556	2.95424	2.36667	2.33735	1.68291	1.96175	0.971041	0.416222	0.403363	0	0	0	0	0	0
		pPC 34:1[13C18]	0	0	0	0.133515	0	0	0	0	0	0.319202	0.371365	0.303437	0.375436	0.384809	0.412071	1.30011	1.06938	0.836427	1.04234	1.27595	1.78677	3.84603	3.22268	3.28404
		pPC 34:2[13C18]	0	0	0	0	0	0	0.145531	0	0	0	0.277742	0	0.187995	0.267378	0.345628	0.535056	0.313558	0.429436	0.403567	0.589942	0.69822	0.339022	0.226453	0.490355
		pPC 36:1[13C18]	0	0	0	0	0	0	0	0	0.180232	0	0	0	0.402588	0	0.256554	0.298073	0.374777	0.377256	0	0.304111	0.28874	0	0.2123	0.248207
		pPC 36:2[13C18]	0	0	0	0	0	0	0	0.147149	0	0.203065	0.181266	0.202229	0.236049	0.322355	0.509248	0.612458	0.4791	0.743194	0	0.782969	0.864054	0.591762	0.842396	0.603466
		pPC 36:3[13C18]	0	0	0	0	0	0	0	0	0	0	0	0	0	0	0	0	0.17494	0	0	0	0	0	0	0.165973
		pPC 38:5[13C18]	0	0	0	0	0	0	0	0	0	0.180659	0	0	0.315693	0.268486	0.43362	0.604592	0.310794	0.398086	0	0.416655	0.421269	0.253625	0.310567	0.293447
		pPC 40:7[13C18]	0	0	0	1.03267	1.04275	1.25517	1.80463	1.82033	1.61467	2.28257	1.85973	1.81728	1.99498	2.25136	2.15139	1.63581	1.27876	1.44761	0	0.436016	0.83398	0	0	0.249477
